# Supplementary material for: Carotid plaque macrophage burden and inflammatory lipid-associated macrophage markers predict secondary major adverse cardiovascular events after endarterectomy
Source: Eur Heart J. 2026 Feb 27;47(28):3821–36. doi: 10.1093/eurheartj/ehag117 (PMC13384728; doi:10.1093/eurheartj/ehag117)
Supplement: ehag117_Supplementary_Data [file ehag117_supplementary_data.zip]

Archive with 6 entries (6 files):
- Supplemental Data 1.xlsx
- Supplemental Data 2.xlsx
- Supplemental Figures.pdf
- Supplemental Methods.docx
- Supplemental resource table.xlsx
- Supplemental Table 1.xlsx
