# Supplementary material for: Carotid plaque macrophage burden and inflammatory lipid-associated macrophage markers predict secondary major adverse cardiovascular events after endarterectomy
Source: Eur Heart J. 2026 Feb 27;47(28):3821–36. doi: 10.1093/eurheartj/ehag117 (PMC13384728; doi:10.1093/eurheartj/ehag117)
Supplement: ehag117_Supplementary_Data [file ehag117_supplementary_data.zip › Supplemental Data 1.xlsx]

## Sheet: Inflammatory
gene	p_val	avg_log2FC	pct.1	pct.2	p_val_adj
S100A8	0	4.66762	0.686	0.1	0
FCN1	0	9.01576	0.704	0.119	0
S100A9	0	5.43455	0.67	0.114	0
NAMPT	0	4.28927	0.746	0.195	0
IL1B	0	3.08655	0.688	0.159	0
LYZ	0	4.15138	0.651	0.132	0
SOD2	0	4.02229	0.725	0.231	0
VCAN	0	0.809918	0.646	0.177	0
S100A12	0	5.37928	0.531	0.086	0
TNFAIP3	0	5.61079	0.629	0.189	0
PNRC1	0	2.41566	0.639	0.208	0
BCL2A1	0	2.52502	0.632	0.205	0
CSTA	0	4.97207	0.634	0.212	0
PLAUR	0	4.42332	0.618	0.212	0
NFKBIA	0	1.88288	0.643	0.246	0
SRGN	0	0.577181	0.647	0.251	0
MCL1	0	3.40903	0.673	0.258	0
NFKBIZ	1.73301e-305	0.432485	0.627	0.218	5.19903e-302
ZFP36	3.10931e-305	4.24809	0.601	0.227	9.32794e-302
DNAAF1	9.4264e-304	4.44145	0.468	0.049	2.82792e-300
AREG	9.37701e-294	3.18798	0.449	0.078	2.8131e-290
SAMSN1	9.35063e-292	10.7741	0.587	0.172	2.80519e-288
STXBP2	3.98587e-280	4.40678	0.623	0.213	1.19576e-276
G0S2	2.57594e-275	1.74582	0.489	0.18	7.72783e-272
MIR3945HG	1.58777e-272	5.14834	0.53	0.104	4.76332e-269
AC020656.1	1.57121e-270	2.77578	0.556	0.153	4.71364e-267
COTL1	1.12273e-263	7.81372	0.53	0.173	3.36818e-260
SOCS3	5.57683e-260	6.9639	0.59	0.225	1.67305e-256
ARL5B	8.58381e-254	5.75989	0.529	0.146	2.57514e-250
EREG	1.07655e-251	1.52434	0.516	0.175	3.22964e-248
IER3	3.23066e-251	3.02758	0.602	0.261	9.69198e-248
PLAC8	1.28187e-246	7.75682	0.418	0.055	3.84562e-243
SERPINA1	4.03584e-235	3.43314	0.618	0.272	1.21075e-231
NLRP3	3.71548e-224	4.76881	0.511	0.151	1.11464e-220
CD55	1.38784e-221	7.87212	0.561	0.18	4.16351e-218
DUSP2	1.71024e-221	2.39283	0.521	0.184	5.13072e-218
CD300E	9.83587e-216	2.62482	0.507	0.142	2.95076e-212
NR4A1	4.70249e-215	2.57276	0.568	0.234	1.41075e-211
LGALS2	2.78845e-213	9.75953	0.405	0.097	8.36535e-210
NR4A2	7.93627e-213	1.83533	0.562	0.237	2.38088e-209
KDM6B	6.702e-211	4.62876	0.561	0.208	2.0106e-207
CXCL8	5.61382e-204	0.649071	0.579	0.277	1.68415e-200
NR4A3	2.81489e-197	3.44551	0.491	0.171	8.44467e-194
CD48	5.83198e-197	8.04212	0.51	0.196	1.74959e-193
CORO1A	7.011e-193	2.82103	0.542	0.238	2.1033e-189
JUNB	1.95004e-185	1.27043	0.533	0.25	5.85012e-182
MXD1	1.98547e-184	4.53755	0.511	0.168	5.9564e-181
CSF3R	1.45257e-179	4.5592	0.511	0.172	4.35772e-176
SERPINB9	3.14906e-178	6.77334	0.494	0.181	9.44719e-175
OSM	6.49141e-176	3.47878	0.461	0.138	1.94742e-172
FOLR3	5.23989e-173	10.6721	0.333	0.051	1.57197e-169
RETN	6.13691e-172	4.44574	0.42	0.075	1.84107e-168
BIRC3	2.16958e-171	4.3394	0.456	0.15	6.50873e-168
THBS1	1.06819e-170	4.91314	0.402	0.074	3.20456e-167
PTGS2	2.40646e-169	2.81217	0.479	0.149	7.21939e-166
PIM3	5.06139e-168	2.74924	0.508	0.219	1.51842e-164
STK17B	1.25534e-165	6.21003	0.481	0.193	3.76602e-162
RILPL2	1.20261e-160	4.12912	0.555	0.243	3.60782e-157
PRELID1	1.6745e-155	4.44489	0.55	0.232	5.02351e-152
SLC25A37	3.74728e-155	5.35152	0.486	0.187	1.12418e-151
STX11	3.59269e-152	6.69981	0.491	0.18	1.07781e-148
THAP2	3.16481e-151	1.93149	0.409	0.143	9.49444e-148
OLR1	4.00907e-149	1.13799	0.52	0.255	1.20272e-145
PPIF	2.8764e-147	3.38226	0.528	0.215	8.6292e-144
APOBEC3A	1.32278e-144	2.60557	0.353	0.062	3.96833e-141
CLEC4E	2.25535e-143	1.6686	0.427	0.134	6.76604e-140
MTMR11	4.32176e-140	6.40183	0.323	0.065	1.29653e-136
FGL2	1.4632e-139	1.42271	0.485	0.214	4.38959e-136
CDKN1A	3.11873e-139	0.454172	0.512	0.233	9.3562e-136
PLEK	3.28433e-139	3.40347	0.551	0.277	9.853e-136
CTSS	5.29553e-139	2.21685	0.581	0.326	1.58866e-135
EHD1	1.02894e-135	4.25849	0.484	0.186	3.08683e-132
CARD16	1.30034e-131	4.35692	0.547	0.277	3.90102e-128
PDE4B	2.78037e-130	3.61877	0.457	0.175	8.34112e-127
CSRNP1	2.70351e-129	2.08377	0.484	0.224	8.11053e-126
FPR1	8.04502e-129	5.56692	0.536	0.267	2.4135e-125
CCRL2	2.661e-128	4.98121	0.489	0.21	7.98301e-125
FOSL2	1.21529e-124	1.62953	0.539	0.258	3.64586e-121
MCEMP1	1.43387e-121	2.47157	0.385	0.102	4.3016e-118
C19orf38	9.93098e-121	5.51832	0.374	0.106	2.97929e-117
CLEC12A	6.26909e-117	2.6834	0.388	0.119	1.88073e-113
NRG1	7.16572e-115	5.33933	0.34	0.08	2.14972e-111
ZFAND5	2.757e-112	3.26785	0.516	0.263	8.27099e-109
PTX3	6.46202e-112	3.23464	0.354	0.05	1.93861e-108
PFKFB3	1.36957e-105	6.17543	0.501	0.232	4.1087e-102
QPCT	5.86161e-105	3.2415	0.372	0.116	1.75848e-101
LILRA5	1.19819e-99	9.43986	0.395	0.105	3.59456e-96
HBEGF	2.11642e-99	3.56084	0.461	0.208	6.34926e-96
ASGR1	1.00379e-97	3.90191	0.452	0.17	3.01136e-94
SERPINB1	1.0795e-93	4.85058	0.518	0.266	3.2385e-90
RBP7	4.66598e-89	3.98289	0.404	0.124	1.39979e-85

## Sheet: LAMs
gene	p_val	avg_log2FC	pct.1	pct.2	p_val_adj
C1QC	0	2.36339	0.719	0.121	0
C1QA	0	1.93006	0.726	0.131	0
C1QB	0	2.21985	0.704	0.124	0
CD74	0	3.39502	0.66	0.124	0
PLTP	0	1.8782	0.613	0.133	0
CD52	1.24691e-307	1.30269	0.151	0.51	3.74073e-304
HLA-DPA1	1.33536e-296	4.89708	0.589	0.107	4.00607e-293
CD9	3.44725e-285	3.0236	0.636	0.211	1.03418e-281
HLA-DRA	3.29994e-282	4.05558	0.627	0.146	9.89982e-279
HLA-DRB1	2.19669e-275	2.5583	0.626	0.154	6.59008e-272
RGS1	5.91211e-247	3.95635	0.495	0.146	1.77363e-243
PLD3	6.70493e-242	4.66726	0.653	0.254	2.01148e-238
HLA-DPB1	2.52907e-239	5.92439	0.547	0.129	7.58721e-236
MSR1	2.87422e-234	3.00897	0.643	0.22	8.62265e-231
HLA-DQB1	1.27515e-225	5.54875	0.538	0.14	3.82544e-222
HLA-DMA	3.99339e-220	2.38705	0.611	0.23	1.19802e-216
GSN	4.81678e-217	5.4548	0.604	0.202	1.44503e-213
HLA-DQA1	8.1767e-210	3.25878	0.514	0.126	2.45301e-206
FCGR3A	7.67e-208	7.04313	0.606	0.27	2.301e-204
TREM2	7.58009e-199	3.84194	0.572	0.153	2.27403e-195
VSIG4	1.71093e-198	2.43904	0.592	0.203	5.13278e-195
HLA-DMB	5.56465e-196	6.1491	0.586	0.224	1.66939e-192
ITM2B	3.0614e-194	4.65914	0.624	0.23	9.1842e-191
SELENOP	2.88272e-189	2.22161	0.51	0.104	8.64817e-186
CTSB	9.76062e-187	2.72963	0.617	0.308	2.92819e-183
CD14	6.42358e-184	2.08909	0.664	0.324	1.92707e-180
SLC2A3	8.59572e-182	0.354791	0.143	0.466	2.57872e-178
A2M	4.22285e-178	1.86726	0.562	0.092	1.26685e-174
S100A6	1.72189e-173	1.1655	0.287	0.593	5.16568e-170
CD63	7.97833e-171	3.17714	0.663	0.347	2.3935e-167
CTSD	9.74459e-164	2.86696	0.577	0.275	2.92338e-160
LGMN	1.24594e-152	2.42107	0.539	0.192	3.73782e-149
APOC1	1.64432e-151	2.60444	0.468	0.151	4.93296e-148
CAPG	3.7264e-151	6.37968	0.611	0.314	1.11792e-147
PRDX1	2.62003e-146	3.7875	0.615	0.315	7.86009e-143
S100A4	3.46136e-145	2.46914	0.251	0.546	1.03841e-141
AKR1B1	7.84171e-145	5.87529	0.562	0.196	2.35251e-141
MGST3	8.67922e-140	0.757983	0.616	0.309	2.60377e-136
CSF1R	5.04763e-137	2.0619	0.592	0.284	1.51429e-133
UBC	2.22284e-136	0.971892	0.585	0.304	6.66852e-133
DAB2	9.79648e-135	1.01079	0.587	0.227	2.93894e-131
HLA-DRB5	4.12793e-133	7.01235	0.525	0.188	1.23838e-129
LIPA	1.47407e-131	7.54464	0.576	0.279	4.42221e-128
GPR34	5.72084e-131	3.08235	0.512	0.113	1.71625e-127
APOE	1.02659e-129	2.80027	0.468	0.107	3.07978e-126
VMO1	1.54317e-129	5.50566	0.474	0.115	4.62952e-126
FCGR2A	3.13025e-126	3.62828	0.612	0.324	9.39076e-123
MS4A4A	5.97731e-125	1.17886	0.556	0.241	1.79319e-121
MS4A7	7.47572e-123	2.29935	0.589	0.296	2.24272e-119
C3AR1	1.54128e-121	8.57164	0.585	0.279	4.62383e-118
TUBB	4.879e-119	4.20292	0.589	0.304	1.4637e-115
SLCO2B1	9.54302e-118	5.94438	0.519	0.14	2.86291e-114
CD59	2.12269e-117	2.10998	0.508	0.157	6.36808e-114
RHOC	2.94139e-114	0.695934	0.523	0.236	8.82416e-111
PEBP1	4.04385e-110	2.25772	0.552	0.227	1.21315e-106
GPNMB	7.00801e-110	4.04576	0.52	0.203	2.1024e-106
CD81	1.56676e-109	3.46483	0.574	0.254	4.70027e-106
CTSC	2.87322e-108	0.146302	0.541	0.262	8.61967e-105
FOLR2	7.04901e-101	1.55946	0.484	0.131	2.1147e-97
TSPAN4	5.54695e-96	4.53795	0.483	0.161	1.66408e-92
RASSF4	2.50295e-94	2.97937	0.52	0.234	7.50885e-91
MAF	3.39648e-92	0.132288	0.498	0.164	1.01894e-88
TMEM176B	1.75222e-89	3.5876	0.539	0.273	5.25667e-86
B2M	3.72815e-82	1.17852	0.601	0.324	1.11844e-78
RB1	2.74769e-81	3.71007	0.507	0.239	8.24306e-78
MS4A6A	2.37292e-70	2.22173	0.557	0.303	7.11875e-67
GYPC	4.28277e-64	0.340273	0.468	0.178	1.28483e-60
FRMD4B	2.24584e-61	3.99184	0.488	0.212	6.73751e-58
LPAR6	5.6645e-60	2.25471	0.482	0.176	1.69935e-56
NUCKS1	8.08153e-60	2.98603	0.522	0.264	2.42446e-56
SMIM30	2.2273e-59	1.17628	0.509	0.216	6.6819e-56
STMN1	6.43976e-55	3.78442	0.424	0.125	1.93193e-51
MMP14	2.92913e-54	5.9528	0.412	0.095	8.78738e-51
PTMS	1.35882e-53	5.76429	0.423	0.154	4.07646e-50
APOC2	1.94993e-51	2.48776	0.39	0.122	5.84979e-48
TCEAL4	1.13663e-49	1.95181	0.455	0.199	3.4099e-46
TMEM37	3.22707e-49	2.48177	0.38	0.069	9.68121e-46
NRP1	8.09902e-47	1.31343	0.428	0.152	2.42971e-43
NRP2	6.56011e-41	1.77998	0.423	0.158	1.96803e-37
GOLIM4	6.81254e-41	9.07409	0.399	0.128	2.04376e-37
SDC3	9.49607e-40	1.88005	0.393	0.105	2.84882e-36
LGALS3BP	1.06378e-36	5.22385	0.375	0.098	3.19134e-33
KCNMA1	2.34657e-33	3.99138	0.397	0.113	7.0397e-30
GPX3	4.35058e-31	5.49436	0.385	0.118	1.30517e-27
ACP2	4.76203e-30	3.29164	0.399	0.145	1.42861e-26
C2	7.89663e-30	3.43618	0.373	0.093	2.36899e-26
TCF4	6.59886e-29	3.94203	0.383	0.129	1.97966e-25
FRMD4A	5.55243e-28	3.0551	0.365	0.067	1.66573e-24
PIK3IP1	2.38551e-22	2.35666	0.35	0.095	7.15653e-19
CXCL12	1.1622e-19	5.66602	0.335	0.057	3.48661e-16
GATM	8.95837e-17	6.87267	0.356	0.086	2.68751e-13
TSPAN15	2.51825e-16	4.34077	0.331	0.049	7.55475e-13
SLC40A1	5.80884e-15	0.611867	0.355	0.097	1.74265e-11
PRXL2A	3.97283e-10	3.40833	0.346	0.09	1.19185e-06
BHLHE41	4.64249e-07	5.90653	0.308	0.052	0.00139275
IGSF21	0.00133793	8.22786	0.293	0.04	1

## Sheet: iLAMs
gene	p_val	avg_log2FC	pct.1	pct.2	p_val_adj
MIF	0	4.48533	0.872	0.264	0
GAPDH	8.45541e-282	8.10912	0.876	0.336	2.53662e-278
TIMP1	1.34437e-273	3.26869	0.823	0.244	4.0331e-270
CSTB	1.15324e-252	2.90299	0.806	0.217	3.45971e-249
LDHA	2.27509e-233	6.45995	0.8	0.293	6.82526e-230
C15orf48	1.13849e-206	3.57454	0.74	0.236	3.41548e-203
ENO1	1.6949e-204	3.14897	0.805	0.328	5.0847e-201
S100A10	6.54422e-189	1.40636	0.801	0.342	1.96327e-185
PLIN2	2.76187e-163	2.92159	0.758	0.315	8.28562e-160
TPI1	1.14579e-157	3.79772	0.755	0.35	3.43737e-154
SEC61G	5.89229e-150	7.81323	0.778	0.389	1.76769e-146
CCL2	1.84109e-144	3.32583	0.589	0.19	5.52328e-141
CTSL	7.17922e-142	3.31094	0.7	0.299	2.15377e-138
CD52	7.56169e-140	0.139925	0.75	0.342	2.26851e-136
FABP5	1.02346e-139	2.13938	0.615	0.24	3.07038e-136
PHLDA1	5.11976e-136	2.904	0.663	0.266	1.53593e-132
ERO1A	6.02289e-126	7.71425	0.624	0.197	1.80687e-122
VIM	1.13649e-125	2.4712	0.729	0.349	3.40948e-122
SPP1	6.10259e-115	1.18282	0.593	0.186	1.83078e-111
EMP3	1.09416e-114	0.777145	0.742	0.38	3.28247e-111
CCL7	1.05583e-109	4.21466	0.472	0.093	3.16748e-106
FBP1	2.28259e-107	2.66912	0.612	0.245	6.84776e-104
FTH1	1.49158e-103	0.959563	0.73	0.428	4.47475e-100
IFI30	2.24859e-99	5.26753	0.702	0.38	6.74576e-96
CXCL3	1.63944e-97	2.05913	0.687	0.321	4.91832e-94
LGALS3	7.44523e-96	1.81109	0.661	0.309	2.23357e-92
CD44	3.35571e-93	1.65189	0.731	0.407	1.00671e-89
PKM	1.86054e-88	0.300879	0.691	0.383	5.58161e-85
PGK1	1.8886e-88	4.19724	0.686	0.382	5.66579e-85
TREM1	3.49075e-88	3.30888	0.694	0.354	1.04722e-84
BZW1	5.73776e-87	7.16678	0.66	0.328	1.72133e-83
EMP1	3.90724e-86	2.05716	0.523	0.161	1.17217e-82
ANGPTL4	1.88539e-85	5.6406	0.455	0.071	5.65617e-82
MARCO	2.05897e-85	1.46853	0.605	0.248	6.1769e-82
UPP1	1.62815e-84	3.72735	0.681	0.369	4.88445e-81
PTMA	2.51876e-84	0.835218	0.657	0.348	7.55627e-81
SRGN	4.56496e-82	2.26637	0.689	0.4	1.36949e-78
ANXA1	3.62571e-80	3.16661	0.663	0.36	1.08771e-76
SLAMF9	8.25803e-79	5.5394	0.444	0.081	2.47741e-75
IL1RN	6.38027e-76	1.82463	0.614	0.306	1.91408e-72
SMIM25	1.59514e-74	2.55397	0.652	0.344	4.78541e-71
G0S2	1.26489e-72	1.00056	0.564	0.29	3.79468e-69
RGCC	7.57859e-72	2.21958	0.568	0.231	2.27358e-68
CYSTM1	7.32896e-71	6.57103	0.609	0.281	2.19869e-67
FLNA	1.8043e-68	2.74507	0.635	0.348	5.41289e-65
SDC2	2.49318e-68	2.12443	0.537	0.223	7.47953e-65
CXCL2	9.30212e-68	1.77181	0.649	0.374	2.79064e-64
FAM162A	5.40951e-63	7.28741	0.54	0.231	1.62285e-59
MMP19	6.47736e-63	3.74697	0.529	0.201	1.94321e-59
EREG	5.23257e-62	1.30928	0.56	0.303	1.56977e-58
GPI	5.65885e-59	6.90533	0.556	0.265	1.69765e-55
FNIP2	5.89593e-59	3.97683	0.493	0.189	1.76878e-55
CLEC5A	2.65015e-55	1.27266	0.521	0.206	7.95045e-52
BNIP3	5.34076e-54	4.54848	0.477	0.143	1.60223e-50
LUCAT1	2.00256e-53	3.52792	0.55	0.278	6.00767e-50
FABP4	4.9459e-53	1.88122	0.358	0.097	1.48377e-49
TFPI	9.39011e-53	6.54731	0.426	0.129	2.81703e-49
ANPEP	7.83611e-51	2.57078	0.511	0.239	2.35083e-47
P4HA1	3.01357e-49	8.97932	0.492	0.196	9.04071e-46
NAA50	1.3589e-47	1.90231	0.522	0.242	4.07669e-44
ANKRD28	7.57249e-47	2.37625	0.539	0.248	2.27175e-43
THBD	2.6248e-44	3.67732	0.537	0.281	7.87441e-41
FNDC3B	5.69779e-44	5.37416	0.53	0.274	1.70934e-40
SPINK1	2.25e-43	6.47155	0.356	0.061	6.74999e-40
ADM	2.25681e-43	3.39149	0.522	0.215	6.77042e-40
SNHG3	2.96385e-42	5.40473	0.464	0.21	8.89156e-39
RASGRP3	4.17427e-39	3.33308	0.457	0.169	1.25228e-35
DEFB1	4.52412e-38	3.26668	0.395	0.113	1.35724e-34
COX20	4.76814e-38	5.8773	0.513	0.259	1.43044e-34
SEMA3C	7.10913e-35	3.83615	0.377	0.121	2.13274e-31
PLPP3	7.8133e-35	3.30273	0.403	0.124	2.34399e-31
RFLNB	1.19126e-34	2.53532	0.399	0.145	3.57379e-31
NRIP3	2.30841e-32	5.05753	0.436	0.158	6.92524e-29
TKTL1	1.83243e-31	9.64694	0.361	0.078	5.49728e-28
NT5E	1.26309e-30	3.44327	0.355	0.094	3.78927e-27

## Sheet: Resident-like LAMs
gene	p_val	avg_log2FC	pct.1	pct.2	p_val_adj
SELENOP	2.70408e-176	2.47912	0.811	0.184	8.11225e-173
C1QA	1.68788e-160	2.78717	0.838	0.276	5.06365e-157
C1QB	1.91815e-155	2.49754	0.819	0.265	5.75446e-152
PLTP	9.89862e-149	2.75582	0.802	0.242	2.96959e-145
FOLR2	4.00118e-147	3.16209	0.694	0.205	1.20035e-143
C1QC	7.70897e-145	2.35225	0.815	0.268	2.31269e-141
FTL	2.54688e-125	4.00482	0.823	0.361	7.64064e-122
SLC40A1	2.1142e-121	4.10809	0.566	0.147	6.3426e-118
LGMN	5.57409e-111	1.86735	0.698	0.269	1.67223e-107
MS4A4A	9.96207e-108	3.09478	0.696	0.311	2.98862e-104
NUPR1	3.27181e-105	1.7422	0.562	0.136	9.81542e-102
CD59	1.22971e-99	2.49564	0.64	0.237	3.68912e-96
APOE	9.92529e-93	1.62413	0.613	0.188	2.97759e-89
TMEM37	6.68568e-92	2.24571	0.491	0.14	2.0057e-88
CCL18	3.65499e-89	2.7243	0.487	0.101	1.0965e-85
FUCA1	1.47924e-86	1.30054	0.532	0.192	4.43772e-83
IGF1	7.71048e-79	2.83416	0.362	0.102	2.31314e-75
CMKLR1	1.12355e-78	1.01777	0.432	0.15	3.37065e-75
APOC1	1.24124e-77	1.25427	0.615	0.221	3.72371e-74
CCL13	2.21128e-77	3.93193	0.375	0.088	6.63385e-74
LILRB5	1.62668e-76	1.87429	0.377	0.1	4.88004e-73
C2	6.68731e-72	1.16558	0.492	0.155	2.00619e-68
MAF	3.31894e-71	4.55175	0.532	0.248	9.95681e-68
CTSC	2.88031e-69	4.55967	0.609	0.329	8.64093e-66
HMOX1	3.74053e-66	3.23642	0.645	0.326	1.12216e-62
TSPAN4	3.43789e-63	0.155129	0.509	0.242	1.03137e-59
DAB2	9.41857e-63	3.69091	0.596	0.32	2.82557e-59
TMEM176B	5.73714e-61	0.979219	0.617	0.335	1.72114e-57
IDH1	2.77309e-60	2.23859	0.508	0.219	8.31928e-57
ME1	7.8051e-60	3.36514	0.426	0.135	2.34153e-56
CREG1	1.30726e-59	3.87355	0.619	0.349	3.92177e-56
A2M	6.21184e-58	1.99191	0.508	0.219	1.86355e-54
S100A6	8.00695e-58	0.449609	0.217	0.52	2.40208e-54
OTOA	4.21363e-55	0.353749	0.477	0.167	1.26409e-51
SERPING1	6.33871e-55	1.77963	0.426	0.157	1.90161e-51
CTSD	5.75824e-52	0.53707	0.681	0.344	1.72747e-48
RARRES1	3.46436e-51	0.915028	0.34	0.083	1.03931e-47
NPL	2.71202e-49	5.42761	0.589	0.313	8.13607e-46
CD68	3.80778e-49	0.291232	0.734	0.427	1.14234e-45
SNX24	1.31241e-48	3.0812	0.443	0.187	3.93722e-45
SMPDL3A	3.75373e-47	2.5585	0.477	0.221	1.12612e-43
B2M	5.56537e-46	2.38897	0.683	0.389	1.66961e-42
MS4A6A	6.51801e-46	1.92308	0.638	0.362	1.9554e-42
CD74	2.40448e-45	1.32537	0.558	0.272	7.21345e-42
CTSB	7.2456e-42	0.747038	0.694	0.382	2.17368e-38
HLA-DMA	1.19992e-41	2.80128	0.596	0.33	3.59977e-38
GYPC	1.52012e-39	4.37377	0.519	0.249	4.56037e-36
HLA-DRA	3.9282e-34	0.594381	0.549	0.278	1.17846e-30
CD52	5.94129e-32	1.41834	0.143	0.418	1.78239e-28

## Sheet: C1  Mig. Inf.
gene	p_val	avg_log2FC	pct.1	pct.2	p_val_adj
S100A8	5.17553e-303	1.18664	0.843	0.267	1.55266e-299
S100A9	3.63934e-287	0.945141	0.833	0.269	1.0918e-283
FCN1	1.34458e-258	1.15793	0.823	0.294	4.03375e-255
SRGN	1.95491e-234	2.39937	0.78	0.357	5.86474e-231
VCAN	1.87254e-214	0.790012	0.756	0.314	5.61761e-211
LYZ	6.92522e-209	0.817517	0.734	0.294	2.07757e-205
TIMP1	9.28108e-197	1.36581	0.644	0.245	2.78432e-193
COTL1	1.6189e-175	7.73292	0.635	0.273	4.8567e-172
G0S2	3.71722e-167	1.86415	0.61	0.259	1.11517e-163
CFP	2.46943e-165	2.4335	0.585	0.2	7.40828e-162
H3F3A	7.06442e-158	2.0001	0.731	0.357	2.11933e-154
ACTB	1.01608e-138	1.73693	0.626	0.292	3.04823e-135
AC020656.1	3.94934e-138	1.32796	0.652	0.271	1.1848e-134
EREG	4.11992e-137	1.11803	0.613	0.271	1.23598e-133
PLAUR	2.62623e-126	1.49703	0.663	0.342	7.87869e-123
SERPINA1	9.77904e-119	2.51945	0.678	0.378	2.93371e-115
BTG1	6.76416e-115	1.54082	0.656	0.344	2.02925e-111
LST1	6.31831e-114	1.25947	0.63	0.334	1.89549e-110
CSTA	1.10827e-101	0.567927	0.657	0.354	3.3248e-98
AREG	9.17578e-98	0.722632	0.483	0.2	2.75273e-94
STXBP2	3.98554e-95	0.843757	0.641	0.351	1.19566e-91
HBEGF	2.57564e-92	2.6447	0.572	0.27	7.72691e-89
CD300E	3.34325e-91	1.05082	0.581	0.251	1.00297e-87
MCL1	8.73163e-90	1.62896	0.678	0.402	2.61949e-86
IL1B	1.46108e-83	0.248552	0.629	0.358	4.38323e-80
OSM	3.36957e-76	2.25453	0.526	0.235	1.01087e-72
CEBPB	4.61773e-74	0.53316	0.614	0.351	1.38532e-70
CREM	6.72789e-73	5.7429	0.557	0.298	2.01837e-69
PLAC8	1.26596e-72	1.54497	0.455	0.172	3.79788e-69
AP1S2	1.64364e-68	1.445	0.601	0.348	4.93093e-65
LILRA5	7.30586e-66	3.13718	0.486	0.185	2.19176e-62
PPIF	2.48951e-65	0.44386	0.578	0.312	7.46853e-62
APOBEC3A	1.44079e-62	1.34609	0.435	0.144	4.32237e-59
MXD1	1.33947e-61	2.07922	0.534	0.282	4.01842e-58
THBS1	1.73742e-61	1.79491	0.452	0.176	5.21227e-58
NRG1	3.96861e-58	1.39991	0.422	0.151	1.19058e-54
EHD1	1.6723e-53	3.35486	0.532	0.278	5.01691e-50
MCEMP1	4.23241e-48	2.83797	0.454	0.184	1.26972e-44

## Sheet: C2 Phag. Inf.
gene	p_val	avg_log2FC	pct.1	pct.2	p_val_adj
S100A12	0	5.26416	0.975	0.217	0
S100A9	0	3.95553	1	0.305	0
S100A8	0	3.56136	0.995	0.306	0
LYZ	8.74241e-289	3.6267	0.936	0.313	2.62272e-285
FCN1	8.79028e-278	3.45606	0.954	0.331	2.63708e-274
CSTA	3.88481e-233	3.89191	0.899	0.355	1.16544e-229
CTSS	2.97817e-197	3.40386	0.902	0.394	8.93452e-194
CD55	3.58934e-167	5.6787	0.82	0.307	1.0768e-163
CFP	1.45788e-160	2.25002	0.721	0.222	4.37363e-157
VCAN	8.53163e-145	0.543449	0.831	0.349	2.55949e-141
SELL	3.05536e-144	3.06237	0.647	0.153	9.16607e-141
FOLR3	2.7845e-134	4.04337	0.59	0.137	8.35349e-131
LST1	2.21381e-131	1.84116	0.781	0.346	6.64144e-128
NAMPT	3.3352e-123	2.34013	0.813	0.415	1.00056e-119
CDA	1.67333e-120	3.31296	0.627	0.167	5.02e-117
C19orf38	3.46321e-112	3.93493	0.636	0.186	1.03896e-108
AP1S2	1.56495e-111	2.57114	0.762	0.354	4.69484e-108
CD48	4.16605e-111	3.73213	0.713	0.302	1.24982e-107
ICAM3	6.45761e-111	4.67631	0.619	0.187	1.93728e-107
CLEC4E	2.33081e-109	2.32215	0.65	0.229	6.99243e-106
TKT	8.32101e-107	3.62101	0.756	0.367	2.4963e-103
MIR3945HG	2.75586e-105	3.61309	0.681	0.262	8.26759e-102
CARD16	6.50967e-105	3.01285	0.752	0.364	1.9529e-101
AREG	1.01103e-104	2.42967	0.586	0.215	3.03308e-101
RIPOR2	3.13683e-103	0.529765	0.541	0.133	9.41049e-100
SOD2	5.40013e-102	0.35666	0.785	0.428	1.62004e-98
H3F3A	8.15652e-102	2.10176	0.777	0.388	2.44696e-98
SNHG25	6.20001e-101	1.37341	0.743	0.335	1.86e-97
AC020656.1	2.17265e-99	2.5362	0.717	0.301	6.51794e-96
PTX3	3.69657e-99	2.80934	0.561	0.151	1.10897e-95
PLAC8	1.75372e-98	0.476032	0.569	0.187	5.26116e-95
SOCS3	5.62628e-97	4.13078	0.713	0.361	1.68788e-93
ARL5B	9.83983e-95	3.18172	0.661	0.288	2.95195e-91
RETN	2.7182e-94	2.08031	0.62	0.194	8.15459e-91
CARS2	6.29656e-94	2.67199	0.557	0.174	1.88897e-90
SLC2A3	6.84119e-94	1.33569	0.695	0.325	2.05236e-90
NCF1	1.80994e-93	3.50454	0.666	0.286	5.42982e-90
CLEC12A	7.87317e-93	3.44364	0.602	0.205	2.36195e-89
BCL2A1	4.94483e-92	2.6202	0.702	0.373	1.48345e-88
PRELID1	5.83635e-92	2.71842	0.714	0.344	1.75091e-88
METTL9	5.43012e-89	6.46048	0.65	0.28	1.62904e-85
RBP7	6.04627e-89	4.10345	0.609	0.215	1.81388e-85
SERPINB1	1.61971e-88	2.30953	0.706	0.348	4.85913e-85
VNN2	2.75511e-88	1.77606	0.516	0.131	8.26534e-85
AC015912.3	1.76099e-84	0.469518	0.657	0.26	5.28297e-81
AL391832.2	6.21112e-83	1.51469	0.545	0.165	1.86334e-79
IL1R2	2.21964e-82	3.09856	0.446	0.141	6.65892e-79
MTMR11	4.48749e-81	3.0962	0.527	0.147	1.34625e-77
MNDA	4.12853e-79	6.46976	0.688	0.343	1.23856e-75
PLBD1	1.26004e-74	6.67152	0.639	0.303	3.78012e-71
FPR2	2.16475e-74	3.13803	0.478	0.125	6.49426e-71
AGTRAP	7.71912e-74	3.41151	0.643	0.301	2.31574e-70
LIMD2	1.11828e-73	3.00983	0.587	0.256	3.35484e-70
PLP2	2.07804e-73	1.58906	0.678	0.341	6.23413e-70
HMGB2	4.33469e-73	3.86656	0.646	0.326	1.30041e-69
CRIP1	2.12015e-71	0.594695	0.563	0.262	6.36044e-68
TNFAIP6	9.51257e-71	1.21831	0.478	0.135	2.85377e-67
PNRC1	1.90926e-70	1.85508	0.695	0.379	5.72779e-67
DNAAF1	5.79703e-69	1.51652	0.489	0.22	1.73911e-65
QPCT	2.15027e-68	2.26466	0.564	0.199	6.4508e-65
IL1B	1.28202e-67	0.789903	0.659	0.381	3.84606e-64
LYST	3.46116e-67	2.28014	0.578	0.228	1.03835e-63
CSF3R	9.1238e-66	2.36181	0.619	0.3	2.73714e-62
FPR1	1.62072e-65	6.4092	0.654	0.364	4.86215e-62
LRG1	4.37396e-65	0.2006	0.459	0.136	1.31219e-61
MCL1	6.28447e-65	1.09386	0.723	0.423	1.88534e-61
VMP1	3.24589e-64	3.69686	0.676	0.373	9.73766e-61
CES1	4.31874e-62	2.28986	0.475	0.161	1.29562e-58
NUP214	1.10821e-61	2.24556	0.651	0.344	3.32464e-58
CORO1A	7.04179e-61	1.37399	0.631	0.353	2.11254e-57
PTGS2	7.77856e-60	1.506	0.582	0.273	2.33357e-56
LTA4H	1.53455e-59	0.978392	0.628	0.314	4.60365e-56
BCL3	5.46723e-59	1.51607	0.538	0.25	1.64017e-55
AL034397.3	7.27515e-59	6.13709	0.473	0.144	2.18255e-55
RASGRP2	8.728e-59	2.1861	0.477	0.184	2.6184e-55
FGL2	1.71695e-57	1.69396	0.593	0.313	5.15086e-54
LMNB1	4.55708e-57	1.35746	0.462	0.143	1.36712e-53
SERPINB2	1.63013e-56	1.19507	0.428	0.138	4.8904e-53
NLRP3	8.78891e-56	2.16086	0.55	0.295	2.63667e-52
UBE2D1	3.06903e-55	3.41453	0.624	0.332	9.20709e-52
SAMSN1	9.54142e-55	5.10243	0.619	0.34	2.86243e-51
ZBTB16	1.24627e-54	2.20054	0.45	0.175	3.73882e-51
SLC25A37	1.33303e-54	1.01756	0.594	0.298	3.9991e-51
MIDN	6.70549e-53	0.614082	0.604	0.341	2.01165e-49
DENND10	2.41849e-52	2.23821	0.557	0.244	7.25547e-49
STX11	4.31973e-52	2.22605	0.59	0.297	1.29592e-48
SNHG5	1.89095e-51	0.276377	0.602	0.349	5.67286e-48
IL1RAP	2.18506e-51	3.66693	0.447	0.182	6.55519e-48
GCA	3.50639e-51	2.83318	0.587	0.312	1.05192e-47
IRS2	4.57519e-51	6.10527	0.58	0.275	1.37256e-47
CD300E	1.64848e-50	2.87482	0.559	0.286	4.94545e-47
SNHG9	4.02407e-50	2.09532	0.556	0.241	1.20722e-46
ERICH1	1.48277e-49	7.65626	0.541	0.257	4.4483e-46
KCNE3	3.17201e-49	3.1351	0.465	0.192	9.51602e-46
UPK3A	2.36264e-48	0.999131	0.376	0.083	7.08792e-45
NRG1	5.84482e-45	2.15561	0.443	0.175	1.75345e-41
ACSL1	8.50643e-45	2.51963	0.582	0.326	2.55193e-41
S100P	2.8965e-42	0.629856	0.39	0.138	8.6895e-39
CYP1B1	1.46933e-40	1.29784	0.454	0.199	4.40798e-37
IL6	2.30633e-40	1.88712	0.429	0.173	6.91898e-37
APOBEC3A	5.03086e-40	0.282321	0.437	0.172	1.50926e-36
SMARCD3	9.9127e-40	5.75729	0.394	0.135	2.97381e-36
SLC2A6	1.35154e-39	1.36925	0.395	0.136	4.05463e-36
TRIM25	2.42171e-38	3.87425	0.452	0.201	7.26514e-35
HCAR3	3.16641e-38	0.583845	0.482	0.219	9.49923e-35
TNNT1	4.1613e-38	2.39704	0.396	0.139	1.24839e-34
MEGF9	1.72321e-36	1.89337	0.428	0.167	5.16963e-33
HLX	2.23898e-25	3.41538	0.418	0.162	6.71693e-22

## Sheet: C3 Eff. Inf.
gene	p_val	avg_log2FC	pct.1	pct.2	p_val_adj
TNFAIP3	3.30224e-274	5.44719	0.818	0.316	9.90671e-271
CCL3	1.58308e-243	2.7985	0.797	0.31	4.74923e-240
IER3	1.62348e-221	4.70104	0.81	0.348	4.87045e-218
IL1B	6.09151e-217	2.33982	0.806	0.334	1.82745e-213
NFKBIA	4.11784e-207	3.16502	0.801	0.363	1.23535e-203
CCL4L2	1.11251e-200	3.25007	0.674	0.221	3.33753e-197
CCL3L1	1.51274e-198	3.1653	0.708	0.272	4.53822e-195
CCL4	1.83212e-196	2.84943	0.717	0.28	5.49635e-193
NFKBIZ	2.03249e-144	1.41026	0.732	0.351	6.09746e-141
NAMPT	1.02498e-127	1.73871	0.763	0.398	3.07493e-124
SOD2	5.18426e-124	3.34067	0.771	0.406	1.55528e-120
BCL2A1	6.46822e-122	1.35937	0.687	0.354	1.94047e-118
GPR183	1.6674e-120	2.19548	0.573	0.239	5.00219e-117
NR4A2	7.54595e-111	1.81775	0.678	0.336	2.26379e-107
OLR1	6.49969e-101	0.120125	0.653	0.328	1.94991e-97
CCL20	7.08133e-101	2.29037	0.515	0.192	2.1244e-97
NR4A1	5.6737e-99	2.13726	0.649	0.343	1.70211e-95
TNF	4.05679e-95	2.96879	0.556	0.235	1.21704e-91
CD83	1.60446e-91	1.48089	0.636	0.338	4.81337e-88
DNAAF1	3.8511e-88	2.32142	0.521	0.196	1.15533e-84
PNRC1	9.50834e-87	1.25483	0.671	0.363	2.8525e-83
ZFAND5	1.35841e-81	4.103	0.629	0.336	4.07524e-78
CXCL8	3.40543e-80	0.864071	0.645	0.377	1.02163e-76
NR4A3	6.17894e-79	2.77584	0.572	0.274	1.85368e-75
FOSB	1.5511e-77	0.696769	0.627	0.367	4.65329e-74
DUSP2	3.07077e-76	2.0505	0.582	0.298	9.21231e-73
FN1	4.75798e-69	2.15514	0.434	0.183	1.42739e-65
MIR3945HG	6.80503e-64	1.20395	0.548	0.259	2.04151e-60
BIRC3	7.43844e-64	2.25279	0.525	0.251	2.23153e-60
IL10	1.65916e-59	2.40905	0.488	0.227	4.97747e-56
CCRL2	5.23309e-58	3.39671	0.558	0.301	1.56993e-54
MTRNR2L8	1.99249e-57	2.72786	0.57	0.276	5.97747e-54
CHMP1B	3.47849e-52	0.876385	0.566	0.301	1.04355e-48

## Sheet: C4 IFNIC
gene	p_val	avg_log2FC	pct.1	pct.2	p_val_adj
ISG15	2.41013e-64	5.8945	0.99	0.265	7.23039e-61
LY6E	2.96177e-61	6.9028	0.99	0.288	8.88532e-58
IFI6	2.00637e-60	4.86869	1	0.314	6.0191e-57
IFITM3	1.16902e-55	4.23529	0.961	0.274	3.50705e-52
IFI44L	1.46099e-46	4.80825	0.893	0.142	4.38297e-43
MX1	5.98243e-43	6.87751	0.883	0.192	1.79473e-39
EPSTI1	7.98673e-42	1.53654	0.883	0.234	2.39602e-38
RNF213	2.99103e-41	0.512542	0.913	0.297	8.97308e-38
TNFSF13B	9.48733e-39	1.13606	0.932	0.369	2.8462e-35
APOBEC3A	1.52298e-38	4.56492	0.874	0.19	4.56894e-35
MX2	5.75995e-36	2.09333	0.835	0.255	1.72799e-32
RSAD2	2.33858e-35	6.27142	0.796	0.108	7.01573e-32
IFITM2	5.22755e-34	1.71166	0.845	0.288	1.56827e-30
CXCL10	3.80341e-33	4.30973	0.786	0.092	1.14102e-29
SAMD9L	4.92951e-33	4.00267	0.796	0.153	1.47885e-29
TNFSF10	7.06058e-33	5.05856	0.835	0.218	2.11817e-29
STAT1	8.66735e-33	1.37703	0.816	0.247	2.6002e-29
MT2A	1.10383e-31	2.19377	0.816	0.268	3.31149e-28
XAF1	2.27755e-31	2.73466	0.777	0.193	6.83266e-28
OAS3	8.3913e-31	8.93973	0.786	0.163	2.51739e-27
UBE2L6	2.04864e-30	0.448381	0.835	0.29	6.14592e-27
EIF2AK2	2.36989e-29	4.76007	0.786	0.196	7.10968e-26
ISG20	5.40547e-29	6.13223	0.767	0.168	1.62164e-25
OAS2	9.28489e-29	5.22288	0.748	0.151	2.78547e-25
OAS1	1.77365e-28	4.84073	0.816	0.219	5.32095e-25
IFIT3	5.30245e-28	5.48517	0.757	0.133	1.59074e-24
IFIT1	1.78655e-27	6.3619	0.738	0.108	5.35964e-24
GBP1	1.27282e-26	2.28326	0.757	0.178	3.81845e-23
SP110	9.9049e-26	2.48234	0.786	0.258	2.97147e-22
LAP3	1.08275e-25	2.68497	0.835	0.333	3.24824e-22
RABGAP1L	2.98993e-25	5.83166	0.738	0.19	8.9698e-22
PARP14	5.64367e-25	1.36114	0.786	0.25	1.6931e-21
IFI44	9.39768e-25	2.74323	0.767	0.194	2.8193e-21
GPR183	1.35364e-24	3.50934	0.806	0.285	4.06092e-21
NT5C3A	3.5126e-24	3.32125	0.718	0.192	1.05378e-20
LGALS2	8.4648e-24	0.278658	0.748	0.235	2.53944e-20
PSME2	4.36221e-22	4.27047	0.786	0.351	1.30866e-18
PSMB9	7.25178e-22	1.98237	0.806	0.307	2.17553e-18
OASL	1.79898e-21	1.67069	0.718	0.167	5.39695e-18
VAMP5	4.8316e-21	3.53336	0.767	0.334	1.44948e-17
IFITM1	4.83386e-21	10.2667	0.631	0.125	1.45016e-17
TMSB10	6.13837e-21	2.12294	0.767	0.347	1.84151e-17
C15orf48	1.01288e-20	2.64386	0.806	0.296	3.03864e-17
IFI35	1.43578e-19	5.24926	0.689	0.238	4.30733e-16
TAP1	4.67814e-19	6.87647	0.67	0.178	1.40344e-15
HERC5	7.82094e-19	6.81029	0.66	0.147	2.34628e-15
TMEM123	1.36802e-17	2.79715	0.777	0.364	4.10405e-14
CMPK2	1.92488e-16	6.55159	0.66	0.135	5.77463e-13
PPA1	2.389e-16	4.99275	0.631	0.215	7.16699e-13
IFIT2	4.60577e-16	2.68736	0.66	0.145	1.38173e-12
ATF5	2.33779e-15	4.17042	0.699	0.267	7.01336e-12
SHFL	3.02755e-15	4.4058	0.66	0.197	9.08265e-12
FGL2	5.63253e-15	2.337	0.728	0.337	1.68976e-11
WARS	2.65352e-14	5.39493	0.66	0.241	7.96057e-11
CST7	3.41018e-14	4.30231	0.427	0.085	1.02305e-10
C5orf56	4.51415e-14	4.59832	0.621	0.161	1.35424e-10
IDO1	7.95302e-14	8.09018	0.583	0.044	2.38591e-10
CXCL11	2.79925e-12	5.87834	0.563	0.058	8.39775e-09
GBP5	8.17511e-12	3.72227	0.553	0.169	2.45253e-08
HELZ2	1.20361e-11	5.82378	0.573	0.151	3.61082e-08
TCN2	2.48242e-11	1.88177	0.641	0.209	7.44725e-08
DEFB1	2.79201e-11	4.23514	0.602	0.144	8.37602e-08
AC253572.2	4.18113e-11	3.56161	0.66	0.274	1.25434e-07
GIMAP6	4.62774e-11	1.34506	0.553	0.177	1.38832e-07
CCL8	8.7983e-11	2.65478	0.583	0.12	2.63949e-07
SAT2	1.00982e-10	0.678111	0.757	0.389	3.02947e-07
AL499604.1	3.14801e-10	2.53705	0.563	0.193	9.44403e-07
LILRA5	8.75016e-10	2.85124	0.573	0.238	2.62505e-06
BATF3	9.41412e-10	3.18881	0.515	0.086	2.82424e-06
ETV6	1.36164e-09	2.44083	0.592	0.251	4.08491e-06
FPR3	1.46378e-09	0.436396	0.641	0.292	4.39134e-06
CTSW	1.76669e-09	2.18536	0.466	0.099	5.30007e-06
SPTLC2	1.91277e-09	0.83388	0.621	0.208	5.73831e-06
TRIM22	2.16121e-09	3.5109	0.602	0.222	6.48362e-06
SAMD4A	2.37595e-09	1.81656	0.573	0.178	7.12784e-06
APOBEC3G	3.0044e-09	0.153636	0.553	0.173	9.0132e-06
PTPRE	3.77669e-09	0.46584	0.65	0.384	1.13301e-05
LYN	4.21522e-09	1.01877	0.631	0.372	1.26457e-05
MYOF	5.28868e-09	4.41621	0.592	0.188	1.5866e-05
TWISTNB	5.81926e-09	0.616381	0.544	0.258	1.74578e-05
KCNJ2	8.9789e-09	0.927582	0.544	0.169	2.69367e-05
MARCKS	9.17843e-09	1.28509	0.709	0.415	2.75353e-05
PLAC8	9.6787e-09	0.636482	0.505	0.223	2.90361e-05
CXCL9	1.16715e-08	4.055	0.515	0.083	3.50146e-05
IFI27	1.32897e-08	2.58802	0.534	0.122	3.98692e-05
MLKL	2.9944e-08	2.4778	0.534	0.194	8.98319e-05
SPATS2L	3.22449e-08	3.42995	0.553	0.188	9.67347e-05
BLVRA	7.28899e-08	1.85859	0.641	0.341	0.00021867
SAMHD1	8.26044e-08	0.909996	0.631	0.368	0.000247813
CASP1	1.03105e-07	2.44764	0.573	0.322	0.000309315
MIR3945HG	1.15372e-07	1.87232	0.641	0.301	0.000346115
WBP4	2.67899e-07	0.313512	0.544	0.215	0.000803697
NUB1	2.93768e-07	1.0293	0.505	0.187	0.000881303
MT1E	3.53345e-07	1.18921	0.544	0.166	0.00106003
IL1RN	4.25436e-07	1.55967	0.602	0.344	0.00127631
SURF6	6.6435e-07	1.38999	0.476	0.162	0.00199305
DNAAF1	8.06504e-07	1.04399	0.592	0.243	0.00241951
TFEC	9.79323e-07	1.12887	0.534	0.248	0.00293797
SDSL	1.0888e-06	2.09286	0.553	0.237	0.0032664
SCO2	1.24181e-06	3.57236	0.553	0.255	0.00372544
STAT2	1.41891e-06	2.54311	0.495	0.221	0.00425672
CALHM6	1.92142e-06	4.58978	0.515	0.236	0.00576427
BAZ1A	2.22753e-06	0.100999	0.563	0.309	0.00668258
CREBL2	3.64545e-06	0.646047	0.563	0.241	0.0109363
SPRY2	4.24828e-06	3.05073	0.466	0.134	0.0127448
CD1D	5.16962e-06	1.52817	0.505	0.177	0.0155089
RHBDD2	5.41177e-06	1.26383	0.524	0.246	0.0162353
LAMP3	6.16339e-06	7.99564	0.379	0.036	0.0184902
AC245014.3	6.24346e-06	0.404578	0.573	0.226	0.0187304
MYOM2	7.1395e-06	0.277256	0.427	0.152	0.0214185
CXorf40A	7.28615e-06	3.08195	0.466	0.16	0.0218584
PIM2	7.375e-06	0.664018	0.485	0.142	0.022125
IL7R	7.97969e-06	4.46638	0.408	0.135	0.0239391
PDE7A	1.04132e-05	0.362077	0.466	0.204	0.0312395
AL021155.5	1.22477e-05	1.09492	0.553	0.21	0.0367432
SMAP2	1.48049e-05	0.646364	0.583	0.322	0.0444147
DDX60	1.94659e-05	1.50306	0.495	0.156	0.0583976
IFIH1	2.754e-05	0.468774	0.544	0.159	0.08262
AKIRIN2	3.09124e-05	0.771883	0.583	0.329	0.0927371
CHKB	3.34886e-05	0.385477	0.466	0.198	0.100466
ODF3B	4.10449e-05	0.1215	0.573	0.299	0.123135
SQOR	5.28837e-05	0.472289	0.583	0.33	0.158651
PRR11	6.61248e-05	4.39619	0.476	0.177	0.198375
IRF4	9.45626e-05	7.54471	0.398	0.114	0.283688
DDIT3	9.80983e-05	2.67686	0.495	0.223	0.294295
ACTA2	0.000108479	4.54653	0.466	0.164	0.325437
ADGRE2	0.000109293	1.62125	0.534	0.275	0.327878
Z93241.1	0.000292406	1.89219	0.447	0.184	0.877218
AC004687.1	0.000510663	4.4087	0.505	0.24	1
RAPGEF2	0.000640878	0.903234	0.476	0.22	1
SDS	0.000656574	2.51628	0.515	0.211	1
RUNX3	0.000778246	2.86794	0.408	0.157	1
CD38	0.00250673	2.17261	0.398	0.113	1
GIMAP8	0.00296145	3.23562	0.417	0.16	1

## Sheet: C5 Fib. LAM
gene	p_val	avg_log2FC	pct.1	pct.2	p_val_adj
APOC1	0	3.9503	0.871	0.157	0
CTSB	2.62713e-306	4.30088	0.922	0.328	7.8814e-303
CTSD	9.03355e-272	3.64658	0.868	0.295	2.71006e-268
GPNMB	6.13537e-263	5.05428	0.819	0.225	1.84061e-259
CSTB	7.98807e-251	1.75789	0.803	0.22	2.39642e-247
FABP5	7.67433e-242	2.61983	0.788	0.215	2.3023e-238
ANXA2	1.52855e-227	3.08756	0.827	0.342	4.58564e-224
CD9	8.23795e-216	4.17769	0.792	0.278	2.47139e-212
PLD3	1.12583e-215	4.11743	0.823	0.313	3.37748e-212
APOE	6.72008e-208	3.21381	0.742	0.142	2.01602e-204
LGALS1	1.90076e-196	5.91147	0.837	0.382	5.70228e-193
SPP1	2.0139e-196	3.27161	0.711	0.17	6.04171e-193
CTSZ	1.55472e-194	3.308	0.797	0.324	4.66416e-191
CAPG	5.89259e-193	7.51685	0.82	0.346	1.76778e-189
CD63	4.09906e-187	4.6743	0.839	0.388	1.22972e-183
FTL	3.21721e-185	2.07697	0.802	0.335	9.65164e-182
LGALS3	5.76583e-177	3.09127	0.753	0.297	1.72975e-173
CD68	7.28299e-177	5.08043	0.827	0.394	2.1849e-173
ACP5	2.88792e-173	4.86418	0.763	0.252	8.66375e-170
VIM	1.25187e-171	2.58858	0.773	0.344	3.7556e-168
PRDX1	5.34913e-170	4.23452	0.795	0.352	1.60474e-166
TREM2	7.19408e-159	3.39768	0.737	0.218	2.15822e-155
APOC2	4.1723e-158	3.78429	0.74	0.126	1.25169e-154
LIPA	3.59373e-157	7.9228	0.735	0.318	1.07812e-153
MGST3	1.88554e-147	1.31925	0.76	0.353	5.65663e-144
LGMN	6.51816e-141	2.94395	0.678	0.245	1.95545e-137
PSAP	1.39174e-138	3.97743	0.771	0.402	4.17521e-135
LMNA	3.06101e-128	1.33255	0.664	0.259	9.18303e-125
CD81	8.64013e-119	4.80352	0.708	0.302	2.59204e-115
CTSL	2.21964e-118	0.614718	0.686	0.303	6.65892e-115
PLTP	1.40186e-107	0.466518	0.589	0.238	4.20559e-104
GSN	1.54043e-95	6.49961	0.624	0.284	4.62128e-92
CALM3	3.90157e-94	7.01508	0.715	0.388	1.17047e-90
TIMP2	6.87388e-92	0.59509	0.684	0.334	2.06216e-88
S100A11	9.41981e-88	4.39145	0.765	0.449	2.82594e-84
SDC2	4.27412e-83	3.18377	0.632	0.21	1.28224e-79
A2M	1.30558e-82	0.161598	0.621	0.183	3.91674e-79
CD59	1.54845e-79	2.46884	0.62	0.215	4.64536e-76
TUBB	1.62674e-76	4.36205	0.663	0.354	4.88022e-73
ATOX1	8.31098e-76	5.295	0.681	0.38	2.49329e-72
PKM	4.87372e-75	4.28837	0.666	0.388	1.46212e-71
MSR1	2.01981e-74	1.75098	0.621	0.313	6.05944e-71
LAMP1	1.8398e-73	4.68733	0.689	0.359	5.51941e-70
VAT1	1.06539e-71	1.78457	0.579	0.152	3.19616e-68
TSPAN4	3.79826e-70	3.54168	0.584	0.214	1.13948e-66
OTOA	1.19206e-68	2.90658	0.556	0.136	3.57619e-65
CALR	1.05735e-66	0.903565	0.614	0.36	3.17204e-63
TXN	1.40024e-66	6.12657	0.6	0.33	4.20071e-63
RHOC	1.25564e-65	0.97277	0.583	0.288	3.76692e-62
NRP2	6.45776e-64	1.87465	0.581	0.191	1.93733e-60
DAB2	7.79778e-63	0.454038	0.625	0.298	2.33933e-59
ENO1	9.26484e-63	1.6706	0.624	0.357	2.77945e-59
ACP2	3.63837e-59	2.20917	0.57	0.173	1.09151e-55
LILRB4	5.37314e-58	6.40633	0.627	0.345	1.61194e-54
TMSB10	1.55797e-57	1.20107	0.58	0.319	4.67391e-54
DSTN	1.16619e-56	1.53795	0.605	0.262	3.49858e-53
GYPC	4.64617e-56	0.242878	0.586	0.223	1.39385e-52
ANXA4	1.60397e-53	6.07446	0.588	0.223	4.81192e-50
CYFIP1	2.16377e-53	2.84447	0.58	0.258	6.4913e-50
YBX1	4.53114e-53	2.49037	0.612	0.349	1.35934e-49
FAM20C	1.87462e-52	4.74423	0.52	0.153	5.62387e-49
SLC16A3	2.95478e-50	2.97658	0.615	0.365	8.86433e-47
MMP14	2.73911e-49	6.5385	0.501	0.149	8.21732e-46
MPP1	6.0026e-49	0.460039	0.621	0.314	1.80078e-45
TMBIM1	2.78115e-47	2.29632	0.575	0.256	8.34345e-44
CD151	4.28041e-46	2.37529	0.589	0.296	1.28412e-42
TUBA1C	1.92059e-45	1.81533	0.595	0.272	5.76177e-42
SMIM30	1.98092e-45	1.15437	0.624	0.261	5.94277e-42
LPL	6.92805e-45	6.40224	0.48	0.051	2.07842e-41
LRP1	8.30044e-45	2.59474	0.609	0.348	2.49013e-41
DNPH1	1.0309e-44	2.72699	0.576	0.25	3.09271e-41
ASPH	1.26789e-44	0.620672	0.556	0.268	3.80368e-41
CYP27A1	5.34475e-44	6.60582	0.526	0.21	1.60342e-40
HSD3B7	1.10027e-43	5.0678	0.521	0.129	3.3008e-40
ADAM9	1.9354e-43	4.53283	0.571	0.272	5.80621e-40
BRI3	2.53277e-43	2.12899	0.629	0.379	7.59831e-40
MMP9	3.13423e-43	5.09704	0.496	0.114	9.4027e-40
GM2A	3.73081e-43	6.49964	0.545	0.217	1.11924e-39
TCEAL9	4.00466e-43	1.31847	0.567	0.186	1.2014e-39
PEBP1	5.15824e-43	2.44711	0.579	0.292	1.54747e-39
TTYH3	1.61749e-41	4.81291	0.555	0.249	4.85247e-38
CYB5A	1.2505e-40	1.88683	0.56	0.2	3.75151e-37
FN1	2.20915e-40	1.84194	0.489	0.184	6.62746e-37
ALCAM	2.50006e-40	3.24161	0.514	0.204	7.50019e-37
GALM	1.42103e-38	4.62829	0.491	0.123	4.26308e-35
PTMS	1.64716e-37	6.4169	0.525	0.196	4.94149e-34
MATK	1.39522e-36	4.5792	0.455	0.079	4.18567e-33
BOLA3	6.48225e-36	3.16855	0.511	0.175	1.94468e-32
SCARB2	2.2419e-34	2.04854	0.533	0.275	6.72571e-31
MITF	3.95872e-34	1.6338	0.495	0.165	1.18762e-30
RAB13	4.5233e-34	2.53541	0.55	0.243	1.35699e-30
NENF	2.69815e-33	3.07801	0.51	0.225	8.09444e-30
CD82	2.1604e-32	2.99946	0.507	0.196	6.4812e-29
SCD	7.16288e-32	2.02762	0.496	0.135	2.14887e-28
NUPR1	7.50359e-30	3.24576	0.497	0.119	2.25108e-26
GOLIM4	2.89799e-29	3.22151	0.458	0.176	8.69397e-26
HCFC1R1	3.83755e-29	2.62252	0.525	0.241	1.15127e-25
CD276	1.22715e-27	5.19999	0.465	0.099	3.68146e-24
CALU	2.11095e-27	5.06797	0.47	0.209	6.33286e-24
CD109	8.52849e-27	3.45332	0.454	0.138	2.55855e-23
ARID5B	9.581e-27	1.84051	0.456	0.186	2.8743e-23
SDS	6.4635e-26	1.7861	0.455	0.18	1.93905e-22
MFSD12	7.14786e-25	6.8518	0.457	0.202	2.14436e-21
SPARC	9.72964e-25	5.47884	0.461	0.107	2.91889e-21
RND3	1.28045e-24	5.1358	0.438	0.074	3.84136e-21
GCHFR	3.96309e-24	2.30568	0.468	0.189	1.18893e-20
TNS3	5.10431e-24	2.80385	0.462	0.178	1.53129e-20
MGLL	6.15097e-24	3.20234	0.488	0.159	1.84529e-20
GPX3	1.97649e-23	5.57579	0.473	0.162	5.92948e-20
ITGB5	6.77145e-23	6.84742	0.435	0.112	2.03144e-19
TMEM37	7.06606e-23	2.57973	0.399	0.132	2.11982e-19
SMPDL3A	9.322e-23	1.4484	0.465	0.206	2.7966e-19
ANKH	3.23028e-22	2.56867	0.44	0.147	9.69084e-19
EMP1	5.2262e-22	2.3927	0.456	0.172	1.56786e-18
GPR137B	7.94135e-22	0.899722	0.48	0.192	2.38241e-18
GEM	8.78993e-19	1.09166	0.395	0.129	2.63698e-15
TSC22D1	2.34703e-18	1.61155	0.453	0.163	7.0411e-15
LXN	2.90308e-18	2.55443	0.45	0.12	8.70924e-15
NR1H3	3.59968e-18	4.58003	0.435	0.115	1.0799e-14
SDC3	5.25897e-18	1.0312	0.428	0.161	1.57769e-14
NPC1	1.34383e-15	6.19697	0.428	0.162	4.03148e-12
KLHDC8B	1.47054e-15	2.63889	0.424	0.133	4.41163e-12
C2	1.63044e-14	2.66908	0.416	0.146	4.89131e-11
TSPAN15	2.99692e-14	3.43724	0.39	0.1	8.99076e-11
FABP4	4.74343e-14	2.69303	0.405	0.091	1.42303e-10
BEX3	5.25632e-14	3.94569	0.466	0.178	1.5769e-10
TUBB6	5.98124e-13	2.39913	0.445	0.18	1.79437e-09
TSTD1	1.68235e-12	1.24205	0.451	0.192	5.04704e-09
HTRA1	2.01138e-10	2.293	0.388	0.125	6.03415e-07
CCL18	8.11116e-10	2.82796	0.401	0.089	2.43335e-06
TM4SF19	1.24431e-09	5.45545	0.399	0.085	3.73294e-06
CFAP36	4.38022e-09	5.27702	0.413	0.143	1.31407e-05
CTSK	1.69925e-08	10.4311	0.39	0.089	5.09774e-05
CHCHD6	7.7103e-08	4.88343	0.364	0.111	0.000231309
MRAS	9.62812e-08	2.00143	0.409	0.158	0.000288844
ACE	2.49567e-07	4.74543	0.401	0.089	0.000748701
MMP7	4.32985e-07	4.69225	0.391	0.068	0.00129896
RAB7B	5.01142e-06	3.53227	0.361	0.106	0.0150343
COL6A1	8.81861e-06	6.33976	0.353	0.063	0.0264558
ADIRF	1.65346e-05	6.10504	0.368	0.104	0.0496039
SLC2A5	6.61112e-05	4.7958	0.379	0.11	0.198334
SPOCD1	0.0010709	7.74992	0.356	0.054	1
FABP3	0.00129897	1.64453	0.384	0.105	1
RARRES1	0.00136098	4.59098	0.34	0.067	1
CHI3L1	0.0019563	7.23827	0.372	0.068	1
TRIM47	0.0019761	4.46374	0.372	0.085	1

## Sheet: C6 Homeo. LAM
gene	p_val	avg_log2FC	pct.1	pct.2	p_val_adj
CD74	0	3.98446	0.932	0.148	0
C1QA	0	2.09789	0.942	0.178	0
C1QC	0	2.59725	0.929	0.169	0
HLA-DPA1	0	5.86633	0.874	0.119	0
C1QB	0	2.41973	0.918	0.168	0
HLA-DRA	0	4.83905	0.905	0.161	0
HLA-DRB1	0	3.55978	0.895	0.168	0
HLA-DPB1	0	6.91996	0.822	0.134	0
ITM2B	0	5.60784	0.868	0.238	0
HLA-DQB1	0	6.50651	0.761	0.153	0
HLA-DQA1	0	4.09937	0.73	0.139	0
HLA-DMA	0	2.94481	0.812	0.245	0
FCGR3A	0	7.7961	0.803	0.279	0
HLA-DMB	0	6.10949	0.778	0.238	1.43939e-306
MS4A6A	9.78935e-267	3.05645	0.778	0.294	2.93681e-263
CD14	2.25238e-264	2.20916	0.828	0.342	6.75714e-261
HLA-DRB5	1.62889e-248	7.65456	0.72	0.198	4.88668e-245
GPR34	1.23554e-219	3.94131	0.692	0.136	3.70663e-216
VSIG4	3.89136e-215	3.25606	0.726	0.235	1.16741e-211
FCGR2A	2.08654e-214	3.32478	0.771	0.334	6.25961e-211
SELENOP	1.70761e-213	2.47534	0.651	0.137	5.12282e-210
LPAR6	2.54011e-210	3.2714	0.692	0.177	7.62033e-207
RGS1	8.11529e-201	4.00263	0.582	0.182	2.43459e-197
MS4A7	8.54912e-196	3.27205	0.743	0.308	2.56474e-192
TXNIP	7.53138e-166	4.1581	0.662	0.271	2.25941e-162
C3AR1	1.00263e-165	2.90332	0.71	0.3	3.0079e-162
PLTP	8.39674e-165	1.89139	0.63	0.206	2.51902e-161
AKR1B1	1.18075e-162	2.13015	0.674	0.229	3.54226e-159
CSF1R	3.52333e-157	2.52096	0.713	0.306	1.057e-153
TMEM176B	1.39349e-153	3.21494	0.696	0.28	4.18046e-150
FOLR2	4.594e-152	1.89465	0.611	0.158	1.3782e-148
FCGR1A	5.09446e-151	1.08541	0.713	0.313	1.52834e-147
CTSC	3.71911e-146	0.521123	0.676	0.276	1.11573e-142
RB1	4.07409e-145	4.44506	0.654	0.249	1.22223e-141
MSR1	7.09846e-120	1.86179	0.658	0.284	2.12954e-116
UBC	2.68751e-115	1.83496	0.658	0.332	8.06254e-112
CST3	2.58461e-114	2.99776	0.527	0.24	7.75383e-111
F13A1	3.23404e-114	1.76172	0.578	0.213	9.70213e-111
JUN	2.04606e-113	3.3465	0.594	0.286	6.13819e-110
RASSF4	3.42027e-103	2.96632	0.614	0.258	1.02608e-99
SLCO2B1	1.38642e-99	5.94192	0.592	0.184	4.15925e-96
GIMAP4	5.76988e-99	4.62946	0.552	0.229	1.73097e-95
CPVL	2.24398e-98	4.26524	0.55	0.251	6.73195e-95
IFNGR1	1.39695e-93	4.40252	0.622	0.302	4.19086e-90
MEF2C	2.01015e-93	2.64233	0.62	0.302	6.03046e-90
TNFSF13	2.3897e-87	4.12605	0.606	0.284	7.1691e-84
ALOX5AP	7.82103e-85	2.72845	0.553	0.236	2.34631e-81
SLC40A1	2.56078e-84	1.2348	0.48	0.11	7.68234e-81
MS4A4A	1.86116e-82	0.882118	0.61	0.28	5.58348e-79
FCGR2B	1.12231e-81	4.50805	0.533	0.2	3.36694e-78
VMO1	1.68249e-80	1.42467	0.501	0.166	5.04748e-77
P2RY13	3.19143e-80	6.74494	0.469	0.137	9.57428e-77
LTC4S	5.06311e-72	3.96582	0.457	0.103	1.51893e-68
STAB1	1.96246e-67	0.739054	0.553	0.272	5.88738e-64
A2M	1.96743e-67	2.04354	0.521	0.177	5.90229e-64
TMEM176A	7.21548e-67	1.46558	0.575	0.279	2.16464e-63
LAIR1	1.84487e-66	3.4729	0.631	0.349	5.53461e-63
CX3CR1	4.04899e-66	4.31066	0.421	0.116	1.2147e-62
TBXAS1	1.62429e-65	2.6095	0.582	0.298	4.87286e-62
VSIR	3.50998e-63	1.36656	0.587	0.319	1.05299e-59
MAF	2.76968e-62	1.08783	0.518	0.213	8.30903e-59
HLA-DQA2	9.0642e-62	5.47612	0.433	0.144	2.71926e-58
CXCL12	1.51957e-61	2.2983	0.414	0.084	4.55871e-58
ADAP2	6.98491e-61	3.45708	0.566	0.309	2.09547e-57
PIK3IP1	3.36931e-58	2.72268	0.428	0.118	1.01079e-54
FCGR1B	6.60153e-58	4.58568	0.514	0.207	1.98046e-54
GIMAP7	1.34328e-57	3.2082	0.432	0.169	4.02984e-54
SPINT2	3.81606e-56	2.42197	0.515	0.256	1.14482e-52
IGF1	1.62297e-52	2.24297	0.379	0.063	4.86892e-49
CD302	1.69305e-52	1.6052	0.589	0.337	5.07914e-49
DHRS7	3.99677e-52	0.863997	0.541	0.286	1.19903e-48
FRMD4B	2.12052e-51	4.2546	0.524	0.248	6.36157e-48
NCF4	2.8459e-51	4.19549	0.548	0.285	8.53769e-48
DAB2	3.48369e-51	0.991821	0.561	0.291	1.04511e-47
TMEM173	4.14862e-50	4.04555	0.506	0.248	1.24459e-46
PEBP1	2.82922e-49	0.459266	0.534	0.284	8.48766e-46
GPR155	5.98531e-49	7.51592	0.414	0.114	1.79559e-45
ADAM28	2.59286e-42	7.19672	0.438	0.123	7.77857e-39
OFD1	5.41759e-41	3.65663	0.396	0.109	1.62528e-37
OLMALINC	4.58507e-38	5.61225	0.387	0.123	1.37552e-34
TCF4	4.6468e-36	3.63985	0.436	0.157	1.39404e-32
PLAAT3	6.52085e-35	3.24065	0.414	0.152	1.95625e-31
SERPING1	5.9039e-32	3.60246	0.393	0.129	1.77117e-28
USP53	7.57798e-32	3.39463	0.401	0.102	2.27339e-28
SESN1	3.89476e-31	3.40753	0.386	0.115	1.16843e-27
MRC1	3.18098e-30	1.21786	0.428	0.154	9.54294e-27
HPGDS	3.35728e-29	3.672	0.332	0.08	1.00718e-25
FCGBP	3.22152e-28	3.82565	0.319	0.053	9.66457e-25
EBI3	1.01133e-27	4.37441	0.373	0.086	3.034e-24
OLFML2B	4.50576e-25	2.16334	0.42	0.167	1.35173e-21
AXL	1.83414e-23	1.54474	0.353	0.078	5.50243e-20
BLNK	1.55585e-21	4.78141	0.384	0.095	4.66755e-18
FRMD4A	2.53488e-20	3.45521	0.367	0.114	7.60463e-17
IGSF21	2.1919e-18	5.04203	0.352	0.067	6.5757e-15
PDGFB	2.44033e-15	1.0208	0.367	0.115	7.32098e-12
FILIP1L	1.00573e-12	1.87748	0.342	0.084	3.01719e-09

[truncated: 4 more sheets: C7 Res-Like LAM, C8 Reactive iLAM, C9 Met. Stress iLAM, C10 Lipid Stress iLAM]
