# Supplementary material for: Carotid plaque macrophage burden and inflammatory lipid-associated macrophage markers predict secondary major adverse cardiovascular events after endarterectomy
Source: Eur Heart J. 2026 Feb 27;47(28):3821–36. doi: 10.1093/eurheartj/ehag117 (PMC13384728; doi:10.1093/eurheartj/ehag117)
Supplement: ehag117_Supplementary_Data [file ehag117_supplementary_data.zip › Supplemental Data 2.xlsx]

## Sheet: CTRL vs. ACLOXL
Symbol	baseMean	log2FoldChange	lfcSE	pvalue	padj
TDP2	12657.9	1.16685	0.0518172	2.04664e-113	3.10291e-109
LDLR	2755.77	-4.23183	0.208419	1.86744e-93	1.41561e-89
GIMAP8	2007.48	-2.01182	0.103154	1.64785e-86	8.32767e-83
SREBF2	3170.77	-1.57888	0.0859297	1.63995e-76	6.21584e-73
OSGIN2	4889.94	1.1584	0.0657628	1.38381e-70	4.19598e-67
PLIN2	14196.3	3.22655	0.190633	3.61212e-66	9.12724e-63
MSMO1	3783.92	-3.19909	0.189347	5.53469e-66	1.19874e-62
KCNJ6	2.5101	-18.9785	1.11622	2.89481e-65	5.48603e-62
IL21R	380.812	-2.75724	0.167581	2.41882e-63	4.07464e-60
TXNRD1	45612.2	1.78277	0.107711	6.8293e-63	1.03539e-59
INSIG1	5028.74	-2.37017	0.147469	1.3933e-60	1.92034e-57
OPN3	4300.16	0.921447	0.0570606	6.16344e-60	7.78699e-57
PTGR1	2758.65	1.67082	0.104073	3.30664e-59	3.85631e-56
TFPI	1664	2.48834	0.157398	7.36964e-59	7.98079e-56
SIPA1L2	2334.49	1.46399	0.0930797	8.3314e-57	8.42082e-54
CLDN23	1559.67	1.49295	0.0958302	8.51501e-56	8.0685e-53
ACADVL	3664.42	1.27267	0.0820682	2.53531e-55	2.26105e-52
TUBA1A	7157.12	-2.39484	0.157644	1.33373e-54	1.12337e-51
ERG28	499.607	-1.68393	0.112944	1.69365e-51	1.35144e-48
PDK4	564.54	4.83199	0.33192	3.09e-51	2.34237e-48
MVK	224.073	-2.29019	0.157058	1.68682e-50	1.2178e-47
HMGCR	4561.01	-1.99642	0.136591	3.7806e-50	2.60535e-47
FIG4	3491.54	0.874758	0.0599331	1.47809e-49	9.74321e-47
PTGR3	1674.68	0.654418	0.0455236	2.74834e-48	1.73615e-45
VWA5A	3547.28	1.41758	0.0984585	4.60716e-48	2.79397e-45
DUSP1	1672.9	1.91988	0.134236	5.14671e-48	3.00112e-45
STARD4	3102.72	-2.37238	0.16864	2.14145e-47	1.20247e-44
PGD	33526.2	0.739428	0.0523254	9.73548e-47	5.27141e-44
TMEM38B	3825.47	1.37434	0.0973574	2.57988e-46	1.34875e-43
SNX20	1426.1	-1.00878	0.0719646	7.09052e-46	3.58331e-43
RSPH3	1454.73	0.80994	0.0590071	3.15001e-44	1.54056e-41
EMC3	3286.77	0.776646	0.0566675	3.98363e-44	1.88737e-41
TGIF1	1891.81	1.03647	0.0755095	4.26177e-44	1.95796e-41
INPP5D	1972.63	-1.2842	0.0934673	4.78368e-44	2.1331e-41
LAMP1	43145	0.727107	0.053299	8.81809e-44	3.81974e-41
PARP6	1631.99	0.837021	0.0614322	1.31442e-43	5.53554e-41
GAPT	67.7521	-3.72609	0.274451	1.37043e-43	5.61541e-41
SQLE	2241.5	-2.36007	0.176555	3.50821e-43	1.39968e-40
SKP2	361.746	-0.750902	0.0557561	9.81398e-43	3.81512e-40
IDI1	4146.99	-1.8689	0.139909	3.20868e-42	1.21617e-39
TLK1	4767.68	1.10699	0.0827956	5.96809e-42	2.20688e-39
CYP51A1	5131.94	-1.92958	0.145238	6.48275e-42	2.34012e-39
RANBP9	2733.55	0.442309	0.0331184	1.2128e-41	4.27609e-39
ABCG1	4243.61	3.30662	0.251942	3.1852e-41	1.09752e-38
GIMAP4	2743.69	-1.2985	0.0983411	6.78842e-41	2.2871e-38
TBC1D7-LOC100130357	599.315	1.68292	0.12927	5.54909e-40	1.82891e-37
PTPRC	28564.5	-0.809399	0.0625506	1.18039e-39	3.80764e-37
SLC25A12	399.109	-1.23243	0.0950299	1.40746e-39	4.44552e-37
LRRC8C	2286.46	-1.92815	0.14993	1.74627e-39	5.4031e-37
TBC1D7	656.475	1.68832	0.130798	2.31609e-39	7.02286e-37
LIMD2	799.571	-1.0535	0.08169	2.88831e-39	8.58621e-37
CIZ1	1459.87	0.591293	0.0461503	5.73792e-39	1.67293e-36
CAMK1	864.6	-2.09098	0.16519	1.10006e-38	3.1468e-36
RNF10	3939.06	0.318414	0.0248719	4.03029e-38	1.13154e-35
IQSEC1	6338.25	0.849934	0.067144	4.68823e-38	1.29233e-35
ACTB	205733	-1.23299	0.0973977	7.58016e-38	2.05219e-35
CHCHD7	835.397	-0.828432	0.0659638	1.60323e-37	4.2643e-35
ABCA1	15496.5	1.688	0.135221	5.20735e-37	1.36118e-34
EBP	441.879	-1.26147	0.100987	6.51136e-37	1.6732e-34
STRADB	1380.58	0.644437	0.0520126	1.10296e-36	2.787e-34
DVL1	234.546	0.847328	0.0683562	1.27495e-36	3.16877e-34
CYSLTR1	260.234	-2.94356	0.241846	2.05187e-36	5.01748e-34
WASL	1120.08	0.796829	0.0645204	2.08835e-36	5.02563e-34
DNAJB4	1079.77	1.16425	0.0941148	2.64916e-36	6.2756e-34
DNAJC6	892.044	2.20238	0.18132	4.0035e-36	9.19653e-34
AMFR	5035.43	0.684965	0.055751	4.00262e-36	9.19653e-34
SRSF8	877.882	-0.576071	0.0470448	7.73459e-36	1.75021e-33
MADD	4439.18	1.51072	0.123567	1.77966e-35	3.96787e-33
MAST2	1301.99	0.842924	0.0696977	5.20156e-35	1.14291e-32
DHCR7	391.227	-2.6558	0.223922	5.29273e-35	1.14633e-32
ARHGAP4	861.655	-1.53819	0.127609	1.40563e-34	3.00152e-32
TAX1BP1	9045.12	0.467938	0.0388688	1.95744e-34	4.12177e-32
KCMF1	2327.21	0.517149	0.0431652	2.69277e-34	5.59248e-32
RILPL1	448.933	1.34256	0.112092	3.82672e-34	7.84013e-32
PRKCD	7355.17	-0.661596	0.0556207	4.65844e-34	9.41688e-32
GDF15	469.651	2.87555	0.247006	9.84026e-34	1.963e-31
ETFDH	1317.61	0.5322	0.0448842	1.07397e-33	2.1146e-31
MMAB	315.346	-1.87333	0.158861	1.24271e-33	2.41548e-31
SYNE3	510.504	-1.06235	0.0896392	1.2913e-33	2.47816e-31
ABHD4	1219.96	0.917155	0.0777649	2.11634e-33	4.01073e-31
HSBP1L1	116.756	1.09266	0.0926597	2.71864e-33	5.08856e-31
ACAA2	4351.63	0.807478	0.0687237	3.06445e-33	5.66586e-31
PELI2	283.495	1.99701	0.171231	3.32287e-33	6.06964e-31
SLC12A9	378.579	-0.789919	0.0673308	3.67894e-33	6.64004e-31
GSR	8310.29	0.908418	0.0774429	4.44879e-33	7.93507e-31
EIF4A2	8525.33	0.545791	0.0465861	5.31604e-33	9.37169e-31
R3HDM2	1459.07	0.604273	0.0519255	1.05713e-32	1.84221e-30
RB1CC1	4175.79	0.744876	0.0643839	2.31839e-32	3.99422e-30
ATN1	1636.75	0.650828	0.0563028	2.45322e-32	4.17901e-30
AKR1C1	340.286	3.87051	0.336416	2.58095e-32	4.34776e-30
TALDO1	13786.9	0.79209	0.0688441	5.2009e-32	8.66492e-30
TBC1D8	1747.35	1.12782	0.0980904	8.94166e-32	1.47353e-29
DDIAS	438.712	-2.55815	0.228129	9.87381e-32	1.60964e-29
MRTFA	893.508	-0.766695	0.0670651	1.16928e-31	1.88589e-29
WDR37	2195.11	-0.407826	0.0353366	1.19487e-31	1.90688e-29
MVP	5419.03	-0.47139	0.0411583	1.94554e-31	3.07253e-29
SIGLEC10	3281.98	-2.89793	0.261024	4.9747e-31	7.7754e-29
TMEM127	6606.42	0.445311	0.0391886	6.81478e-31	1.05427e-28
SQSTM1	30652.5	1.30391	0.11508	7.32462e-31	1.1217e-28
MAP7D1	5140.34	0.498074	0.0440993	9.68304e-31	1.46805e-28
PELATON	4694	0.849853	0.0756068	1.17621e-30	1.76559e-28
MMP19	8636.41	1.41688	0.125982	1.9538e-30	2.90407e-28
EPAS1	9106.17	1.27449	0.11363	2.62327e-30	3.8613e-28
ZC3HAV1	3408.13	-0.876941	0.0785248	2.77431e-30	4.04435e-28
KCNJ2	568.808	-1.98707	0.179465	2.99626e-30	4.32632e-28
BANP	316.346	1.06231	0.095055	3.23415e-30	4.62574e-28
LEP	145.09	3.85312	0.348713	4.41507e-30	6.25579e-28
SKA2	327.856	-1.15831	0.104039	5.88112e-30	8.25589e-28
GLA	5179.72	0.822978	0.0742537	6.60532e-30	9.18746e-28
ARIH2	1690.48	0.322026	0.0286725	7.08182e-30	9.76069e-28
MAP3K3	2038.93	-0.510172	0.046006	8.95441e-30	1.22304e-27
GSTO1	9951.08	0.517187	0.0466758	9.41076e-30	1.2739e-27
ILRUN	6056.34	0.492255	0.0443786	9.91865e-30	1.33077e-27
CCDC91	1267.1	0.454557	0.0408857	1.01601e-29	1.33945e-27
AIFM2	1621.49	0.994942	0.0899114	1.01319e-29	1.33945e-27
ABHD11	135.429	-0.826704	0.0748891	1.08708e-29	1.42079e-27
NMT2	1689.87	1.31225	0.118437	1.24364e-29	1.61152e-27
SEMA3C	5479.14	1.28264	0.115872	1.36618e-29	1.75531e-27
TGM2	19127.9	1.46537	0.132425	1.46125e-29	1.86168e-27
SRXN1	10469	1.43471	0.129888	1.84931e-29	2.33645e-27
FASN	1014.78	-1.51402	0.137188	1.94989e-29	2.44317e-27
MILR1	1824.97	-1.27107	0.115635	3.19417e-29	3.96941e-27
ZNF441	564.146	0.531143	0.048565	4.22958e-29	5.21339e-27
MVD	439.143	-1.64871	0.150717	4.51697e-29	5.52273e-27
GCA	3574	-1.08154	0.0989791	5.27544e-29	6.39848e-27
CRIPT	630.982	0.558697	0.0512694	5.59997e-29	6.73819e-27
ARL6IP5	15880.7	-0.54686	0.0501648	5.69911e-29	6.80348e-27
FADS1	5705.3	-2.15829	0.201082	5.79457e-29	6.8634e-27
CD82	6386.87	0.863596	0.079318	6.0825e-29	7.14859e-27
GIMAP1-GIMAP5	1476.46	-1.24964	0.114716	9.29889e-29	1.08447e-26
FGL2	2702.13	-2.05664	0.191804	1.01803e-28	1.17819e-26
CXXC5	1924.82	0.969124	0.0896091	1.55025e-28	1.77045e-26
C4orf33	724.518	-0.902726	0.0835331	1.55313e-28	1.77045e-26
BMF	2081.37	2.13544	0.200504	1.5652e-28	1.7709e-26
PGM2	2246.79	-0.963149	0.0892606	2.01241e-28	2.26001e-26
ANXA5	39618.2	0.44959	0.0414631	2.21487e-28	2.46909e-26
CTNND1	6468.01	-0.618681	0.057707	3.12622e-28	3.4596e-26
CYB5R4	3788.44	0.521172	0.0484433	3.17829e-28	3.49174e-26
MRNIP	2118.46	1.6025	0.148934	3.52757e-28	3.84759e-26
JUN	5033.89	1.05917	0.0986759	4.20609e-28	4.55489e-26
TUBB	655.239	-1.03495	0.0965052	4.51443e-28	4.85413e-26
LPCAT2	5318.49	-0.969866	0.0905746	4.95018e-28	5.28519e-26
CCNE1	178.262	-1.02181	0.0955317	6.02028e-28	6.38276e-26
ARL6IP1	16073.2	0.395831	0.0367349	7.1814e-28	7.56092e-26
PANK1	82.7462	-1.40649	0.131494	8.49212e-28	8.87924e-26
ARPC4	6238.17	-0.476583	0.0445781	9.22248e-28	9.57685e-26
MME	591.499	1.93617	0.183254	9.39206e-28	9.6866e-26
ETHE1	414.512	-1.09958	0.103224	1.06493e-27	1.09091e-25
HPS3	3175.73	0.969298	0.0912426	1.22705e-27	1.24854e-25
TMEM33	9017.85	0.761988	0.0720939	1.638e-27	1.65559e-25
RWDD2B	427.535	-0.809913	0.0766073	1.70022e-27	1.70709e-25
AKR1C2	66.7609	2.82689	0.273687	1.82023e-27	1.81556e-25
CLCF1	156.891	1.77995	0.168588	1.89022e-27	1.87305e-25
AMMECR1	507.67	-0.558696	0.0528519	1.91961e-27	1.88982e-25
SC5D	2618.17	-1.15475	0.109021	2.17746e-27	2.12984e-25
TSG101	2103.85	0.345589	0.0323481	2.6755e-27	2.60021e-25
KCNAB2	6696.34	0.809571	0.0769058	2.75461e-27	2.66004e-25
ENSA	2413.87	-0.415087	0.039088	3.3263e-27	3.19178e-25
CALM2	17065.8	-0.664888	0.0633627	3.40836e-27	3.24994e-25
ENTPD1	3436.01	-1.33328	0.126237	3.52939e-27	3.34432e-25
C8orf44-SGK3	4977.91	0.398023	0.0374944	3.95577e-27	3.72506e-25
STRN4	943.847	0.41188	0.038934	5.25386e-27	4.9169e-25
MAP4	6298.78	-0.461136	0.0437527	5.3024e-27	4.93188e-25
BRPF3	1149.38	0.691677	0.0662362	5.84637e-27	5.40468e-25
DPYSL3	1280.87	3.21689	0.312554	6.70562e-27	6.16145e-25
ARHGAP21	3061.86	1.22708	0.116954	6.82186e-27	6.23049e-25
BCAR3	367.581	1.4332	0.136815	8.85683e-27	8.04062e-25
RANBP6	1319.39	-0.464328	0.0442836	9.17852e-27	8.28307e-25
MYLIP	419.093	1.21154	0.116219	1.36525e-26	1.22477e-24
SGK3	4956.26	0.398883	0.0380221	1.48149e-26	1.32122e-24
LCLAT1	270.066	-0.864891	0.0834086	1.56238e-26	1.38522e-24
PLPP3	6852.37	1.75685	0.169574	1.63563e-26	1.44173e-24
IL1RAP	1154.33	-1.091	0.105029	1.73766e-26	1.52281e-24
CEBPB	6326.65	0.905152	0.0874599	2.03319e-26	1.77156e-24
ARPC4-TTLL3	1595.06	-0.394415	0.0377427	2.35422e-26	2.03956e-24
HEBP1	2914.64	0.818215	0.0794019	2.86374e-26	2.46688e-24
FABP4	1947.99	4.81995	0.49136	3.81406e-26	3.26695e-24
DPYSL2	8413.76	-1.37905	0.13374	4.94884e-26	4.21513e-24
SEPTIN7	7774.15	-0.300715	0.0289087	6.49209e-26	5.49869e-24
ROGDI	180.157	-1.17883	0.114786	6.59607e-26	5.55573e-24
TRIM16L	107.094	2.20862	0.220063	7.09845e-26	5.94583e-24
CASC3	2443.18	0.362522	0.0349984	7.65329e-26	6.37536e-24
DOCK10	5498.21	-1.20573	0.117631	8.33473e-26	6.90507e-24
AK8	138.869	1.86383	0.183406	8.55238e-26	7.04688e-24
HMGCS1	3468.64	-1.81317	0.178556	1.12374e-25	9.20921e-24
ZRANB1	1890.61	0.614595	0.060691	1.63998e-25	1.33676e-23
PPM1M	1875.76	-0.765175	0.0756492	1.87522e-25	1.52033e-23
F11R	6299.49	0.936976	0.0925697	2.21252e-25	1.78426e-23
CYB5B	2603.77	-0.432747	0.0424669	2.59868e-25	2.08459e-23
RNF2	1108.48	0.35804	0.034991	2.90393e-25	2.31718e-23
PPP1R15B	5352.83	0.720162	0.0715786	3.07455e-25	2.44048e-23
DNAJA4	1321.52	0.727703	0.0723344	3.12407e-25	2.46687e-23
SLC16A6	4509.92	1.59984	0.158402	3.5977e-25	2.82615e-23
SLC19A2	717.938	1.36746	0.135197	3.73356e-25	2.91776e-23
CFDP1	1162.54	0.552624	0.0549228	3.98421e-25	3.09767e-23
GIMAP5	1305.38	-1.21738	0.120677	4.4355e-25	3.43095e-23
BLOC1S2	5212.6	0.986391	0.0981363	4.83595e-25	3.72172e-23
ARHGEF6	2409.17	-0.688616	0.0687814	4.97478e-25	3.80923e-23
CHUK	3440.03	0.429089	0.0423762	5.1884e-25	3.95283e-23
CMC4	334.947	0.605684	0.0604933	5.35285e-25	4.03754e-23
CEP19	220.203	-0.683594	0.0683295	5.34813e-25	4.03754e-23
TTLL4	1828.73	0.870241	0.0868397	5.61028e-25	4.21077e-23
MAP3K7	2225.74	0.233768	0.0228953	6.27347e-25	4.68533e-23
FKBP5	5562.81	-0.931201	0.0929747	6.44597e-25	4.79055e-23
CP	607.772	1.07756	0.107409	6.5952e-25	4.87755e-23
ZNF789	155.498	-1.00532	0.100404	7.31746e-25	5.38544e-23
FDPS	1494.03	-1.05526	0.105361	7.584e-25	5.55464e-23
SPAG9	7801.81	0.781658	0.0783869	8.14859e-25	5.93946e-23
UBE2R2	3345.31	0.866326	0.0868471	8.86108e-25	6.42788e-23
FKBP9	893.641	-0.865369	0.0867993	9.35469e-25	6.75364e-23
SLC31A2	3980.07	0.987734	0.0991204	1.15546e-24	8.30237e-23
SRF	981.594	-0.4525	0.0451755	1.29545e-24	9.2643e-23
INTS6L	429.273	-0.703416	0.0709407	1.31618e-24	9.36834e-23
RAB35	2396.49	-0.427203	0.0425988	1.41589e-24	1.0031e-22
FGR	9307.61	1.13646	0.114129	1.50599e-24	1.06197e-22
SUDS3	1621.36	0.412151	0.0410807	1.53229e-24	1.07551e-22
BRWD3	1533.67	0.778938	0.0786184	1.54067e-24	1.07641e-22
WDFY2	1371.31	-0.885943	0.0893049	1.57753e-24	1.0971e-22
RAB3D	590.241	-0.803397	0.0813646	2.23198e-24	1.54516e-22
SRSF6	4011.91	-0.380076	0.038017	2.77192e-24	1.91023e-22
TNFAIP8	4365.77	-0.991685	0.100434	2.88415e-24	1.97858e-22
EMG1	2138.36	0.725273	0.0737365	2.95611e-24	2.01881e-22
PCBP2	9824.83	0.357215	0.0357288	3.18855e-24	2.16778e-22
SEMA3G	25.1243	3.87902	0.398042	3.22431e-24	2.18231e-22
CHD2	4716.12	0.668724	0.0680947	3.36739e-24	2.26902e-22
FADS2	2942	-3.09408	0.321033	3.41251e-24	2.28925e-22
NIPAL4	732.068	3.92526	0.403311	3.50994e-24	2.34424e-22
CPPED1	3101.71	-0.502919	0.0509355	3.63496e-24	2.41709e-22
TMEM87B	4713.37	-0.975556	0.0990925	3.76873e-24	2.4951e-22
MLH1	1726.35	-0.3497	0.0350532	4.14066e-24	2.72941e-22
SLC12A8	232.025	1.90728	0.195547	4.32718e-24	2.84002e-22
FCGR1BP	290.555	-2.59032	0.271617	4.34988e-24	2.84261e-22
GRK3	8009.98	0.792935	0.0809384	4.73056e-24	3.07811e-22
DDI2	7056.5	0.733238	0.0749286	4.89454e-24	3.1712e-22
PLEKHM2	3844.95	0.726751	0.0744813	6.43051e-24	4.14863e-22
CARD9	195.511	-1.59844	0.162928	6.52203e-24	4.18985e-22
ZSCAN29	975.215	0.389778	0.039354	6.59709e-24	4.22019e-22
PNPO	1318.12	-0.776039	0.0796084	7.46034e-24	4.75236e-22
ADGRE5	2903.56	-1.00215	0.102523	7.79503e-24	4.94479e-22
GPR141	2093.34	-2.81157	0.296362	8.10155e-24	5.0981e-22
FAM241A	687.545	-0.826309	0.084777	8.10396e-24	5.0981e-22
ATP6V1A	24782.6	0.518188	0.0529853	8.28267e-24	5.18899e-22
GSTCD	443.342	-0.803962	0.0825854	8.83012e-24	5.5092e-22
ZNF442	170.091	0.929155	0.0953984	1.0006e-23	6.21725e-22
C2CD2L	693.698	-0.639661	0.0658835	1.0324e-23	6.38863e-22
KIAA0319	48.5701	2.37396	0.250689	1.12683e-23	6.94465e-22
ABCB5	37.7559	3.67429	0.382338	1.20515e-23	7.39726e-22
RAB40B	40.114	-1.4196	0.145558	1.38654e-23	8.47637e-22
ACP5	21761.8	1.26579	0.12991	1.44247e-23	8.78286e-22
SLAIN2	3975.25	0.367	0.0373987	1.90568e-23	1.15568e-21
PLEKHB2	21268.9	0.503661	0.0519337	2.05087e-23	1.23877e-21
LPCAT3	1971.36	0.998958	0.103249	2.06024e-23	1.23949e-21
DHRS4	1694.89	-1.1696	0.120616	2.0694e-23	1.24009e-21
RAB3IP	262.918	0.808979	0.0838674	2.12013e-23	1.26548e-21
SLC11A1	9153.61	0.911081	0.0944543	2.44557e-23	1.45401e-21
TTC7B	1868.72	0.85644	0.0889251	2.6183e-23	1.55062e-21
TMEM163	615.973	1.96699	0.206259	2.77517e-23	1.63713e-21
RAPGEF1	12641.4	0.609323	0.0634081	2.88081e-23	1.69287e-21
ZNF844	1108.15	0.625582	0.0651558	3.01452e-23	1.7646e-21
MRPL19	2120.59	-0.302074	0.0308322	3.07152e-23	1.79105e-21
NOTCH3	457.197	2.31133	0.24653	3.30296e-23	1.91863e-21
ZRANB2	1895.25	-0.456447	0.0471563	3.58056e-23	2.07194e-21
TUBA1B	23469.3	-1.03298	0.1075	4.09443e-23	2.36029e-21
ZC3H7A	2174.73	-0.306926	0.0314533	4.43624e-23	2.54765e-21
CDA	394.65	-1.59491	0.166019	4.8093e-23	2.75147e-21
SLC8B1	2250.88	0.47936	0.0497986	5.00176e-23	2.85082e-21
ABHD5	2382.62	1.06295	0.110863	5.22332e-23	2.96595e-21
TMEM140	2099.14	1.3157	0.136855	5.27842e-23	2.98605e-21
NOD2	339.901	-1.7358	0.181955	6.48358e-23	3.65418e-21
RPS6KA2	1891.92	1.11349	0.116349	6.60967e-23	3.71145e-21
WDSUB1	726.054	0.625532	0.0657157	6.69499e-23	3.74549e-21
GID4	734.339	0.718823	0.0755453	6.74089e-23	3.7573e-21
EHD4	4290.66	-0.986453	0.103303	6.87448e-23	3.81773e-21
ATG7	3407.3	-0.470035	0.0490077	7.57089e-23	4.18914e-21
DIAPH2	2003.98	-0.708999	0.0746439	7.8599e-23	4.33324e-21
KLHDC8B	850.276	2.2583	0.242788	7.90101e-23	4.34012e-21
TCEAL8	1854.63	-0.52475	0.0549991	8.17123e-23	4.47235e-21
CCNI	11365.5	0.405527	0.0421185	8.92991e-23	4.87001e-21
TEP1	2188.04	-0.466542	0.0487319	9.21957e-23	5.00996e-21
ZBTB41	1402.98	0.62074	0.0655132	1.02831e-22	5.56795e-21
MT1X	1859.65	-3.8126	0.407187	1.25018e-22	6.74517e-21
GTF2IRD1	234.001	0.769849	0.0814448	1.29641e-22	6.96984e-21
NIPSNAP1	406.077	-1.20498	0.126704	1.30923e-22	7.01387e-21
BRI3BP	1587.57	-0.770391	0.0815425	1.35645e-22	7.24126e-21
STX4	2481.01	0.605692	0.0642088	1.58916e-22	8.45376e-21
HCFC2	646.961	-0.40654	0.0425056	1.64464e-22	8.71834e-21
FGFR1OP2	2762.9	0.617488	0.0655176	1.67368e-22	8.84135e-21
ZNF646	671.335	0.492405	0.0518938	1.70119e-22	8.95546e-21
DHRS4L2	738.761	-1.2029	0.12686	1.70848e-22	8.96275e-21
TCF4	2515.23	-1.94758	0.20833	1.80687e-22	9.44618e-21
RIT1	5883.99	0.573067	0.0607774	1.84946e-22	9.63564e-21
ZNF354A	443.21	0.487891	0.0514621	1.90418e-22	9.88673e-21
CDK5RAP2	2730.6	1.17161	0.123899	2.11458e-22	1.09417e-20
DNAJC10	6991.77	-0.716423	0.0762686	2.14955e-22	1.10848e-20
PBX3	1896.37	0.912179	0.0969194	2.31566e-22	1.19009e-20
GOT1	733.196	-0.663004	0.0708951	3.15495e-22	1.61595e-20
ZNF592	1801.52	0.526506	0.0560504	3.32267e-22	1.69613e-20
CEP70	302.117	1.69244	0.180443	3.38101e-22	1.72012e-20
EPHX1	2412.6	1.11195	0.118435	3.73696e-22	1.89485e-20
ELP2	1209.92	0.469792	0.0498643	3.87163e-22	1.95659e-20
PDHB	1524.31	-0.303316	0.0318079	3.92399e-22	1.97646e-20
CLIP4	5470.12	0.872527	0.0933328	3.98738e-22	2.00174e-20
PRADC1	154.271	-0.970035	0.103703	4.31562e-22	2.15938e-20
TOMM40L	396.423	-0.965439	0.10324	4.39672e-22	2.19272e-20
CPT1A	2281.76	0.825691	0.0885065	4.48693e-22	2.23037e-20
PDSS1	821.847	-1.27629	0.135972	4.5342e-22	2.2465e-20
HIVEP3	645.864	-1.89085	0.203909	4.64391e-22	2.29336e-20
NAIP	815.724	-1.72152	0.184468	4.84937e-22	2.38705e-20
ANXA1	23284.9	0.835029	0.0896051	5.00064e-22	2.45355e-20
NADK2	1156.83	0.559798	0.0600394	5.32493e-22	2.60424e-20
MSANTD4	791.262	-0.402404	0.0426102	5.39834e-22	2.63165e-20
DYM	1560.57	0.51702	0.0553244	5.58549e-22	2.71415e-20
MAFK	578.35	0.693569	0.0747338	6.16082e-22	2.98416e-20
AMZ2	1942.49	0.465754	0.0496773	6.18418e-22	2.98593e-20
ZDHHC17	1807.78	0.488688	0.0522777	6.69231e-22	3.22102e-20
DNMT1	3228.24	-1.09806	0.11801	8.08813e-22	3.88051e-20
RABGGTB	1856.85	0.472689	0.0506056	8.13587e-22	3.8911e-20
VEGFA	2716.58	1.56614	0.168257	8.66442e-22	4.13086e-20
SIGLEC5	573.303	-1.38102	0.148215	9.0462e-22	4.29935e-20
RGS18	309.668	-2.64013	0.294822	1.01912e-21	4.8284e-20
WIPF3	19.8869	-3.09097	0.342591	1.07792e-21	5.09108e-20
CFAP418	109.363	-0.816859	0.0884874	1.1066e-21	5.21032e-20
HECTD1	8024.78	0.843029	0.091383	1.21458e-21	5.70101e-20
PMFBP1	142.803	-2.27853	0.253348	1.2876e-21	6.02509e-20
ZNF627	579.948	0.62098	0.0674854	1.35942e-21	6.34159e-20
CKAP2	1046.98	-0.672558	0.0731978	1.45725e-21	6.77708e-20
AHI1	603.318	1.02634	0.111257	1.55489e-21	7.2091e-20
KEAP1	1254.33	0.462655	0.04991	1.71974e-21	7.94906e-20
THEMIS2	4588.1	0.636687	0.0694144	1.73961e-21	8.01648e-20
TMCO6	67.7827	0.925541	0.100676	1.82731e-21	8.3951e-20
ADORA3	237.263	-3.88485	0.429105	2.03931e-21	9.34076e-20
S100A4	2732.44	-0.847309	0.0924214	2.07878e-21	9.49288e-20
TMEM181	2360.09	0.451815	0.0488474	2.27315e-21	1.03493e-19
TSPAN3	6344.75	0.692929	0.0758287	2.31827e-21	1.05231e-19
TIFAB	282.7	-3.99119	0.442295	2.37424e-21	1.0745e-19
S1PR2	946.392	-1.03511	0.112767	2.40353e-21	1.08452e-19
DNAAF9	3217.85	1.16317	0.126553	2.52354e-21	1.13529e-19
ADCY7	6642.43	-0.590176	0.0646294	2.82865e-21	1.26559e-19
ACTG1	46554.1	-0.786899	0.0862297	2.82987e-21	1.26559e-19
ZCCHC4	469.059	0.780861	0.0856471	3.03444e-21	1.35309e-19
DCAF10	1491.38	0.378669	0.0408522	3.33312e-21	1.48192e-19
PFDN5	3963.38	0.339156	0.03656	3.92369e-21	1.73939e-19
CS	6373.45	-0.461043	0.0502393	4.14289e-21	1.83121e-19
HDAC4	689.871	-0.800675	0.0882608	4.7257e-21	2.08274e-19
CD200R1	139.221	-3.46606	0.387918	4.9388e-21	2.17035e-19
CABLES1	186.953	2.05409	0.229785	5.03019e-21	2.20412e-19
CASP5	252.025	-3.21992	0.362833	5.39471e-21	2.35704e-19
DBNL	3065.19	-0.382272	0.0416133	7.04634e-21	3.06981e-19
STEAP3	2799.89	-1.0481	0.115641	7.08175e-21	3.0764e-19
MARK4	514.277	0.648351	0.0720243	8.21931e-21	3.56037e-19
ZNF564	569.788	0.449371	0.049366	9.04649e-21	3.90751e-19
SLU7	2999.78	0.389853	0.0426687	1.05735e-20	4.55411e-19
RAD23A	2923.1	0.418715	0.045997	1.15841e-20	4.97527e-19
CYGB	150.599	2.07969	0.235433	1.16827e-20	5.00343e-19
SLC25A20	697.472	0.628244	0.0702577	1.45571e-20	6.21689e-19
HSD17B7	273.096	-1.12909	0.125842	1.79609e-20	7.62759e-19
ACVR2B	318.096	0.807622	0.0904837	1.79585e-20	7.62759e-19
RALBP1	3675.79	0.364553	0.040082	1.83446e-20	7.76881e-19
MS4A6A	1095.44	-2.52284	0.292906	2.29242e-20	9.66575e-19
ALDH3A2	5764.72	0.713889	0.0803267	2.29515e-20	9.66575e-19
DCANP1	143.387	-4.02082	0.458985	2.30388e-20	9.67566e-19
TMEM97	483.592	-1.26095	0.140876	2.5002e-20	1.04711e-18
MBNL1	13584.1	-0.413186	0.0458615	2.85264e-20	1.19143e-18
SIGLEC14	1507.01	-1.08484	0.121779	3.02658e-20	1.2606e-18
ACOT13	3260.35	0.522785	0.0586857	3.05061e-20	1.26713e-18
GTDC1	1253.41	0.700859	0.0792767	3.46598e-20	1.43573e-18
MAML2	1877.79	-1.11996	0.125937	3.62507e-20	1.49754e-18
ARRB1	7064.54	-0.531333	0.0598547	3.827e-20	1.57666e-18
MRGBP	349.937	0.50456	0.0567205	3.87499e-20	1.59211e-18
CAPZB	7953.87	-0.492484	0.0553323	4.05104e-20	1.65994e-18
AKR1B1	4395.99	1.27488	0.143307	4.12619e-20	1.68618e-18
MTCP1	135.504	0.689222	0.0782099	4.44792e-20	1.81276e-18
IRS2	1208.47	1.19665	0.134873	4.75882e-20	1.93427e-18
ZNF746	927.163	0.573373	0.0649827	4.97571e-20	2.01703e-18
ESR1	301.245	-0.812539	0.0923046	5.41991e-20	2.19123e-18
PIK3CB	4087.51	0.438046	0.0491319	5.46423e-20	2.20328e-18
MDM2	7617.33	0.57135	0.0649422	6.31047e-20	2.53775e-18
ARHGDIB	21519.7	-1.30433	0.147397	6.40134e-20	2.56748e-18
PDCD6IP	15370.6	0.657092	0.0749585	6.79324e-20	2.71747e-18
HNMT	3915.53	-1.18551	0.134308	7.06253e-20	2.81776e-18
SLC39A6	2486.57	0.443215	0.0499086	7.18841e-20	2.86046e-18
TRA2B	3525.61	-0.416391	0.0467712	7.31088e-20	2.90158e-18
GPX4	6112.56	0.799719	0.0912735	7.66622e-20	3.03466e-18
FASTKD1	1387.56	-0.46644	0.052707	7.84408e-20	3.09698e-18
WDR19	454.017	0.611353	0.069867	8.41461e-20	3.31361e-18
NCOA1	3436.85	0.574435	0.0655769	8.74396e-20	3.43438e-18
MRPL30	1550.67	-0.377007	0.0422976	8.87469e-20	3.47672e-18
TCP11L2	242.918	1.2132	0.137923	9.53456e-20	3.72561e-18
GRIN3A	222.895	-1.55857	0.177263	9.57575e-20	3.73208e-18
ALDH1B1	338.339	-1.39584	0.158761	1.08709e-19	4.226e-18
PDE2A	49.0502	1.95883	0.226776	1.09414e-19	4.24252e-18
ETV5	2072.1	-2.66765	0.316982	1.20041e-19	4.64272e-18
IKBKE	890.073	-1.26082	0.143753	1.24592e-19	4.80646e-18
SLC24A3	332.2	2.64133	0.314316	1.33057e-19	5.11999e-18
ATP5F1A	11218	-0.441529	0.050155	1.45479e-19	5.58381e-18
CYREN	1184.81	0.680592	0.0784363	1.47488e-19	5.64664e-18
PPP1R7	2231.5	-0.383049	0.0432976	1.54518e-19	5.90088e-18
GOLGA5	2203.78	0.294714	0.0331591	1.69326e-19	6.45013e-18
DHCR24	6223.39	-1.83702	0.213127	2.07552e-19	7.88645e-18
FOXRED1	312.608	-0.509672	0.0585717	2.10453e-19	7.97671e-18
REV3L	1462.53	0.948559	0.109643	2.46455e-19	9.31796e-18
TMEM184A	334.401	0.722457	0.0838404	2.52021e-19	9.50472e-18
UBAP1	2609.47	0.416994	0.0476359	2.75107e-19	1.03496e-17
C2CD5	1862.28	-0.453003	0.0519672	2.84425e-19	1.06737e-17
VTI1B	4929.21	0.277447	0.0313996	2.8844e-19	1.07976e-17
HYCC1	1081.11	-1.12909	0.130388	2.89272e-19	1.08021e-17
ABCC1	1698.15	0.760581	0.0884729	3.10747e-19	1.15755e-17
LEMD2	929.083	0.263608	0.0298527	3.20961e-19	1.19267e-17
G6PD	6633.83	0.822131	0.0956172	3.30844e-19	1.22639e-17
BACE1	1270	-0.72146	0.0841713	3.74718e-19	1.38563e-17
ZWILCH	782.094	-0.60469	0.0705072	3.94668e-19	1.45232e-17
CTSL	183137	1.53928	0.178282	3.94519e-19	1.45232e-17
TMEM158	408.123	1.84555	0.216175	4.09042e-19	1.50157e-17
PGGT1B	1783.5	-0.394254	0.0451735	4.12163e-19	1.50937e-17
P2RY1	1327.08	1.48452	0.171946	4.19244e-19	1.5316e-17
GALNT1	8217.58	-0.453714	0.0523236	4.23197e-19	1.54233e-17
NCOR1	7758.93	0.440741	0.0507645	4.28002e-19	1.5561e-17
WFIKKN2	23.7825	3.61947	0.429406	4.50779e-19	1.63499e-17
SLC30A1	13699	-1.05921	0.123301	4.83217e-19	1.74846e-17
FLOT2	2218.73	-0.800501	0.0936558	4.99681e-19	1.80373e-17
POR	2357.27	0.857466	0.10023	5.03596e-19	1.81354e-17
FTL	421685	0.617056	0.0722638	5.28849e-19	1.89997e-17
SLC22A15	1006.79	0.674534	0.079137	5.61576e-19	2.01278e-17
FPR1	2206.34	-2.44521	0.296553	6.03433e-19	2.1577e-17
CNBP	15179.4	0.382826	0.0440477	6.15621e-19	2.1961e-17
HIRIP3	196.762	-0.846135	0.099276	6.53237e-19	2.32482e-17
CCND1	1464.79	-2.3529	0.285149	6.99988e-19	2.48537e-17
DENND6B	31.9986	-1.52723	0.178237	7.05571e-19	2.49934e-17
MOGS	999.031	0.416599	0.0482159	7.49197e-19	2.64769e-17
FNDC3A	7037.88	0.697466	0.0821627	7.56256e-19	2.66642e-17
MT1E	960.019	-2.97457	0.361201	7.85632e-19	2.76356e-17
SLC22A5	348.296	1.16417	0.13627	8.26351e-19	2.90007e-17
SLC26A11	2927.64	1.33003	0.155457	8.47496e-19	2.96741e-17
GADD45B	506.124	1.15572	0.135379	8.6332e-19	3.01585e-17
DNAJC5B	568.579	1.73666	0.204543	8.83237e-19	3.07833e-17
ECH1	968.504	0.708339	0.0837303	9.73238e-19	3.38423e-17
ST13	10446.3	0.31243	0.036019	1.05287e-18	3.65275e-17
HADHB	5548.98	0.406626	0.0472751	1.13717e-18	3.9362e-17
GNPTG	1952.2	0.387554	0.044976	1.14137e-18	3.94175e-17
NR1H3	6321.6	1.46989	0.172559	1.1476e-18	3.95426e-17
PMVK	278.53	-0.636646	0.0753939	1.15069e-18	3.95594e-17
ACLY	4743.05	-0.406156	0.0472615	1.21773e-18	4.17691e-17
HSDL2	1653.26	0.692418	0.0821241	1.23644e-18	4.23154e-17
CAPN2	5686.97	0.54633	0.0645502	1.32967e-18	4.54034e-17
ZMYND8	2053.98	-0.448108	0.0524452	1.34011e-18	4.56571e-17
ARL4C	2873.07	1.68854	0.19967	1.34902e-18	4.58575e-17
ABCA6	200.187	-2.13535	0.25881	1.45009e-18	4.91831e-17
ZCCHC24	432.434	-0.966249	0.114394	1.47209e-18	4.98176e-17
ANGEL1	1838.54	0.683771	0.0813015	1.48026e-18	4.99826e-17
PSMA7	5838.61	0.570545	0.067747	1.69099e-18	5.69714e-17
ATP11B	5108.87	0.503244	0.0595007	1.83828e-18	6.17963e-17
NAGA	3421.1	-0.71173	0.0849034	1.87721e-18	6.29655e-17
EID1	3175.15	-0.347515	0.0405093	2.04422e-18	6.84159e-17
TIMM21	666.687	-0.539796	0.064158	2.11828e-18	7.07384e-17
TM4SF1	1070.66	2.76907	0.343249	2.36359e-18	7.87569e-17
RFFL	2331.66	0.349364	0.0408227	2.41857e-18	8.04122e-17
COTL1	9340.27	-0.841399	0.100553	2.4393e-18	8.09238e-17
NUP42	547.849	-0.475123	0.0562458	2.48715e-18	8.23313e-17
KATNAL2	37.4881	-1.1708	0.139291	2.69631e-18	8.90604e-17
PLEKHA7	148.104	-2.46985	0.306607	2.8206e-18	9.29633e-17
PDGFC	807.303	-1.1114	0.132717	3.27841e-18	1.07818e-16
TRIM33	5626.72	0.830107	0.0996492	3.29373e-18	1.08087e-16
RAB18	5698.42	0.395048	0.0465467	3.32505e-18	1.08879e-16
CAMTA1	418.297	0.353052	0.0414552	3.39362e-18	1.10885e-16
FKBP15	13947.6	0.334515	0.0392304	3.42171e-18	1.11562e-16
MCM4	995.505	-1.09832	0.13162	4.13736e-18	1.34593e-16
ENTHD1	309.512	2.27406	0.281978	4.14583e-18	1.34593e-16
CYP4V2	2802.8	-0.430274	0.051066	4.28513e-18	1.38818e-16
CWF19L1	1690.32	0.669313	0.0808026	4.35465e-18	1.40769e-16
TPMT	4584.06	-0.706356	0.0852961	4.41364e-18	1.42325e-16
AKR1C3	1003.11	2.83912	0.354915	4.42154e-18	1.42325e-16
ST8SIA4	2338.06	-1.89572	0.230275	4.45202e-18	1.43002e-16
DDHD1	3760.69	1.04497	0.125507	4.5253e-18	1.45049e-16
VPS45	1499.16	-0.333016	0.0392052	4.57031e-18	1.46183e-16
UBAC1	1094.59	-0.465439	0.0555182	4.62465e-18	1.47609e-16
RNF13	15755.7	0.619619	0.07481	4.68584e-18	1.49248e-16
PABPC4	6253.66	0.777406	0.0939036	4.75807e-18	1.51231e-16
ZNF326	1003.02	-0.44083	0.0524881	4.96112e-18	1.57355e-16
GPR155	401.932	-1.42287	0.170584	5.27043e-18	1.66816e-16
GCC2	4175.62	0.514298	0.0618669	5.83558e-18	1.84319e-16
MGAT4B	1715.96	0.502816	0.0604718	6.22016e-18	1.96058e-16
GIMAP6	1588.44	-1.70386	0.206081	6.33768e-18	1.99348e-16
SLC30A5	3648.78	0.522348	0.0630284	6.85824e-18	2.1483e-16
KCTD10	2143.98	-0.378425	0.0449646	6.85509e-18	2.1483e-16
GCNT1	694.499	-1.74738	0.212535	8.20438e-18	2.56467e-16
VASH1	2618.16	-0.814877	0.099182	8.39147e-18	2.61776e-16
PAK1	2085.66	-0.739257	0.0902642	9.61374e-18	2.99289e-16
CELF6	338.564	0.999691	0.121553	9.9702e-18	3.0975e-16
SMARCD2	1357.66	-0.326478	0.0388673	1.05698e-17	3.27708e-16
CHMP2B	3723.6	0.338261	0.0403093	1.06933e-17	3.30861e-16
LPXN	7914.07	0.555951	0.0677552	1.1255e-17	3.47528e-16
KANSL3	1846.32	0.552488	0.0673242	1.13521e-17	3.49815e-16
C1orf43	6690.4	0.338591	0.0403935	1.15533e-17	3.55294e-16
ARID3B	438.353	0.873249	0.106701	1.17816e-17	3.61582e-16
MGME1	1038.46	-0.466915	0.0564669	1.20369e-17	3.68669e-16
ZDHHC14	169.584	-0.810345	0.0991851	1.22038e-17	3.73027e-16
NR1D1	65.0979	1.3606	0.165321	1.33701e-17	4.07038e-16
NABP1	10017.9	0.843282	0.10329	1.33448e-17	4.07038e-16
TIFA	558.966	-1.0546	0.128675	1.35429e-17	4.1147e-16
S100A8	7070.61	-2.59616	0.330878	1.36599e-17	4.14197e-16
ALPK1	1813.74	-0.666498	0.0818565	1.41158e-17	4.27165e-16
INSR	694.887	0.763077	0.0936968	1.43299e-17	4.32781e-16
TBC1D4	667.407	-0.858515	0.10525	1.44543e-17	4.35669e-16
MECP2	1855.62	0.493631	0.0600613	1.48896e-17	4.47899e-16
B4GALT4	931.144	0.349145	0.0418396	1.49985e-17	4.50282e-16
ERI2	863.896	-0.361704	0.0434026	1.53271e-17	4.59238e-16
DVL3	2444.21	0.478393	0.0581383	1.54087e-17	4.60772e-16
CDS2	4851.59	0.852926	0.104727	1.59232e-17	4.75218e-16
PHACTR1	1531.47	1.64547	0.201329	1.60613e-17	4.78398e-16
ATP8B4	1768.15	-2.08431	0.261227	1.66336e-17	4.94473e-16
RDX	9285.7	0.850052	0.104463	1.6796e-17	4.98324e-16
SAYSD1	446.347	0.384627	0.0463496	1.77872e-17	5.26704e-16
DNM1L	3936.09	-0.272011	0.0325214	1.79679e-17	5.31015e-16
FMC1-LUC7L2	2333.06	-0.185218	0.0220044	1.81124e-17	5.34246e-16
RRP36	701.656	-0.504145	0.0615937	1.8279e-17	5.38113e-16
ACAA1	1672.02	-0.640409	0.0789291	1.83702e-17	5.3975e-16
TTYH2	767.648	1.5005	0.183337	1.84731e-17	5.41724e-16
FDFT1	1925.37	-1.37146	0.167458	1.8653e-17	5.45943e-16
SEC62	11329.6	0.418246	0.0506185	1.87067e-17	5.46458e-16
RUFY1	2402.6	0.471386	0.0574405	1.95589e-17	5.70255e-16
CIPC	1890.16	0.486511	0.0593958	1.97935e-17	5.75986e-16
CHMP1B	2843.12	0.604872	0.0745531	1.99077e-17	5.78202e-16
ARAP1	8048.93	0.393624	0.0475663	2.02677e-17	5.87531e-16
SLC16A5	166.889	0.824461	0.101731	2.13032e-17	6.15196e-16
BCAP31	9895.89	0.48387	0.0591182	2.12658e-17	6.15196e-16
VAPA	7415.79	0.386068	0.0466914	2.26265e-17	6.52168e-16
TMIGD3	79.4127	-3.41898	0.431954	2.31569e-17	6.66191e-16
DIXDC1	380.286	1.55164	0.190942	2.79966e-17	8.03894e-16
UBXN1	1186.23	0.44071	0.0538064	2.85235e-17	8.15934e-16
ARG2	1608.92	0.293082	0.0353132	2.84885e-17	8.15934e-16
CD55	4556.35	1.08164	0.133409	2.89305e-17	8.26019e-16
GATM	502.619	-1.27611	0.157041	3.03995e-17	8.66328e-16
UHRF1	122.177	-1.77886	0.221047	3.09313e-17	8.78184e-16
CLEC10A	51.8371	-3.0577	0.392064	3.08994e-17	8.78184e-16
CLN5	3524.67	0.443214	0.0542291	3.23712e-17	9.17345e-16
SPNS1	1284.64	0.569054	0.0705338	3.29675e-17	9.32501e-16
BMP2K	4277.83	-0.940945	0.11661	3.30352e-17	9.32676e-16
SPTBN4	64.464	2.57003	0.332179	3.3163e-17	9.32878e-16
MEFV	422.487	-1.73743	0.215703	3.31655e-17	9.32878e-16
CDC42SE1	8237.21	-0.36771	0.0446461	3.34853e-17	9.4013e-16
TNFSF8	604.089	-1.80529	0.22492	3.35896e-17	9.41317e-16
AVPI1	491.461	1.07157	0.132544	3.44717e-17	9.64254e-16
CPQ	1596.92	0.400057	0.0488576	3.99557e-17	1.1156e-15
KCTD7	991.494	0.762117	0.0951042	4.16084e-17	1.15961e-15
CYSTM1	1888.42	0.638073	0.0797047	4.4713e-17	1.24384e-15
LANCL1	1106.07	-0.33738	0.0410456	4.56118e-17	1.26652e-15
SLC2A9	275.414	-0.758214	0.0948039	4.71133e-17	1.30582e-15
PLA2G7	41396.3	0.566229	0.0705608	4.75061e-17	1.31431e-15
ELAC2	1210.95	-0.352249	0.0429323	4.76614e-17	1.3162e-15
TPK1	1277.31	-0.486634	0.0602199	4.90663e-17	1.35253e-15
NHS	106.461	-2.30418	0.29747	4.96198e-17	1.36531e-15
AIP	592.745	0.430487	0.0529418	5.05752e-17	1.38908e-15
HTATIP2	3429.58	0.399442	0.0489716	5.21438e-17	1.42957e-15
MCFD2	5410.97	0.416569	0.051184	5.31257e-17	1.45386e-15
PIR	950.092	0.610173	0.0764403	5.72405e-17	1.56365e-15
HPS1	1698.53	0.605779	0.075907	5.87956e-17	1.60324e-15
CXXC1	667.138	0.337229	0.0411993	6.07128e-17	1.65254e-15
TACC3	586.306	-0.680733	0.0856065	6.62763e-17	1.80074e-15
ZNF93	271.861	-0.743074	0.0934702	6.84558e-17	1.85663e-15
GCLM	2137.65	0.647719	0.0815216	7.17379e-17	1.94218e-15
SRPRA	4382.36	0.208735	0.0253461	7.24062e-17	1.95677e-15
TMEM94	918.559	0.582866	0.0732146	7.43074e-17	2.00458e-15
GIMAP1	657.867	-1.27692	0.15941	7.77889e-17	2.09477e-15
TMEM63C	25.0764	-1.72005	0.216264	7.88759e-17	2.11653e-15
PLXDC2	15318.2	-0.748899	0.0944053	7.88517e-17	2.11653e-15
JAKMIP2	6808.23	0.987319	0.123901	7.91647e-17	2.12052e-15
CSNK2A2	960.992	0.403818	0.0498496	7.99657e-17	2.1382e-15
SLFN12	516.217	-0.726441	0.0916267	8.05719e-17	2.15062e-15
CAB39	8583.47	-0.653374	0.0824225	8.25261e-17	2.19891e-15
SLC25A26	321.237	0.796985	0.100491	8.39336e-17	2.23249e-15
ADCK2	837.696	-0.663918	0.0837971	8.45054e-17	2.24376e-15
HMGN3	1368.23	-0.654329	0.0825808	8.48855e-17	2.24991e-15
YWHAH	3997.89	-0.949612	0.119416	8.60007e-17	2.27549e-15
FBXO4	258.508	-0.52926	0.0664054	9.0266e-17	2.38418e-15
CROT	549.581	-0.342081	0.0420611	9.12575e-17	2.40618e-15
RBBP8	1058.02	0.900058	0.113618	1.02797e-16	2.70574e-15
PAQR4	251.267	-1.13173	0.142239	1.04451e-16	2.74451e-15
HK1	4622.83	-0.581705	0.0734721	1.06222e-16	2.78622e-15
ARFGAP2	1415.49	-0.302522	0.0372062	1.11483e-16	2.91916e-15
TMPO	2807.5	-0.860873	0.108902	1.11734e-16	2.92069e-15
FAR1	6471.75	-0.58578	0.0740678	1.12137e-16	2.92618e-15
BCL2L2	994.018	0.507932	0.0638176	1.13451e-16	2.95539e-15
MAP1LC3A	202.981	-1.57419	0.198074	1.14688e-16	2.98247e-15
HEATR3	1774.58	-0.626102	0.0793426	1.15066e-16	2.98718e-15
CORO1A	1248.89	-1.48463	0.1866	1.1932e-16	3.09233e-15
CSNK1G2	1071.44	-0.390963	0.0485141	1.23829e-16	3.2037e-15
GIGYF1	1019.66	0.626571	0.0795209	1.26349e-16	3.26332e-15
SSR2	4057.08	0.488933	0.0614158	1.28097e-16	3.30284e-15
RFC2	567.164	-0.845128	0.107271	1.35269e-16	3.48186e-15
NRDC	8091.07	0.277254	0.0341473	1.35911e-16	3.49244e-15
KLF13	1017.28	-0.495474	0.0623943	1.43471e-16	3.68049e-15
SNX16	526.281	0.475013	0.0597893	1.62381e-16	4.15855e-15
CNN2	2080.06	-0.768954	0.0980293	1.62861e-16	4.1638e-15
MYADM	3108.99	-1.14631	0.145148	1.70163e-16	4.34316e-15
SH3BP2	3845.63	-0.513959	0.0650676	1.76983e-16	4.50965e-15
ATP6V1D	6048.17	0.532355	0.0675398	1.8011e-16	4.58163e-15
GLTP	2025.74	0.488546	0.0617298	1.87288e-16	4.75624e-15
RFNG	273.085	0.467775	0.0590079	1.97788e-16	5.01448e-15
SIGLEC1	6385.46	-1.57017	0.199393	2.05835e-16	5.20481e-15
CRYBG1	7758.42	-0.683879	0.0875655	2.05982e-16	5.20481e-15
GNA13	12296.1	0.550542	0.070189	2.20988e-16	5.5747e-15
ATP6V1F	4402.53	0.531797	0.0677029	2.24698e-16	5.65888e-15
YY1	4029.92	0.317983	0.0396058	2.4091e-16	6.0571e-15
PRPS1	972.89	-0.51808	0.0660749	2.74056e-16	6.87909e-15
PTPN1	8090.67	0.604504	0.0776852	2.90926e-16	7.29046e-15
TCFL5	156.695	0.586254	0.0753401	3.09082e-16	7.73265e-15
PRKAR2B	763.121	-1.31413	0.167641	3.11391e-16	7.77759e-15
MED28	1630.77	0.293529	0.0366607	3.19869e-16	7.97621e-15
TICAM2	1206.35	-0.732942	0.0945308	3.23983e-16	8.06553e-15
CPED1	1293.86	-1.46428	0.186988	3.27519e-16	8.14019e-15
PYCARD	168.893	-1.40343	0.179184	3.32123e-16	8.2411e-15
WASHC2C	3210.66	0.544988	0.0699139	3.3511e-16	8.30163e-15
ZBTB7B	1278.57	-0.464935	0.0591451	3.44366e-16	8.51701e-15
RCC2	3906.43	-0.466387	0.0593643	3.53105e-16	8.71254e-15
NRP2	10793.2	0.589711	0.0759652	3.53421e-16	8.71254e-15
UBP1	3069.9	-0.301514	0.0377539	3.64982e-16	8.98295e-15
PTCD2	283.382	-0.550803	0.0708079	3.69597e-16	9.08179e-15
TADA3	1465.53	-0.38276	0.0482993	3.8795e-16	9.51733e-15
LSM5	727.956	-0.456719	0.0581728	3.97585e-16	9.73793e-15
HMG20A	1118.96	-0.349346	0.0439627	4.00851e-16	9.80211e-15
IFT70B	133.934	-0.816961	0.105679	4.19202e-16	1.02343e-14
LAT2	1596.08	-1.84791	0.240528	4.39173e-16	1.07047e-14
COG6	961.071	0.335654	0.042264	4.47175e-16	1.08822e-14
OGDH	4232.6	-0.453865	0.0579924	4.95369e-16	1.20357e-14
SPRED1	8629.53	-1.65977	0.21448	5.02626e-16	1.21925e-14
KIF1C	1963.42	0.37155	0.0470354	5.11995e-16	1.23999e-14
WDR89	583.972	-0.436623	0.0557399	5.37896e-16	1.30065e-14
FAM20A	1702.13	-1.59387	0.205753	5.41188e-16	1.30652e-14
ARHGAP1	1109.24	-0.424364	0.0540995	5.43273e-16	1.30947e-14
SFXN2	180.7	-1.51373	0.195395	6.04839e-16	1.45555e-14
SAT1	18544.4	1.28208	0.165524	6.37041e-16	1.53062e-14
RFX3	340.959	0.557485	0.0723625	6.43978e-16	1.54483e-14
TRIP10	874.271	0.926053	0.120393	6.50123e-16	1.55711e-14
GLO1	2850.73	-0.377472	0.0480146	6.66018e-16	1.59266e-14
VAV1	2898.84	-0.539016	0.0699269	6.87476e-16	1.64139e-14
LUC7L2	2342.95	-0.184591	0.0231351	6.97863e-16	1.66357e-14
ZNF143	859.649	0.346373	0.043962	7.00071e-16	1.66621e-14
GAL3ST4	274.149	-3.84305	0.513435	7.22893e-16	1.71247e-14
FNTB	316.713	-0.530544	0.0688275	7.22423e-16	1.71247e-14
EPSTI1	2427.18	-1.6505	0.214502	7.22243e-16	1.71247e-14
SMARCA2	3834.49	-0.416887	0.0533565	7.35811e-16	1.74035e-14
TMCC3	1739.78	1.39738	0.180784	7.42971e-16	1.75182e-14
FCGR1A	2625.41	-1.74606	0.227993	7.42396e-16	1.75182e-14
KMT5A	935.537	-0.351039	0.044627	7.55723e-16	1.77912e-14
SIN3A	1869.26	-0.400753	0.0512244	7.66145e-16	1.80086e-14
TRAK1	1537.58	0.502267	0.0650333	7.7381e-16	1.81606e-14
MAPKBP1	457.717	-0.464705	0.0599089	7.87461e-16	1.84524e-14
MGLL	7451.72	0.714313	0.0935172	7.89577e-16	1.84734e-14
AP1B1	3928.07	-0.862597	0.112749	8.25401e-16	1.92818e-14
MAP4K4	5324.11	0.835408	0.109282	8.36466e-16	1.95102e-14
INPP5F	702.833	0.715558	0.0937843	8.43415e-16	1.96421e-14
TCTN3	989.902	-0.511508	0.0664074	8.53739e-16	1.9852e-14
KIF16B	1894.92	0.613927	0.0803624	8.63571e-16	2.00499e-14
SERPINA1	7044.25	-0.921006	0.120355	8.7684e-16	2.03269e-14
DDX17	11699.2	0.474707	0.0613971	8.87572e-16	2.05442e-14
GDI1	3353.88	0.359839	0.0459337	9.27819e-16	2.14431e-14
MARCHF1	7677.91	-1.11515	0.145296	9.41421e-16	2.17243e-14
PDGFRA	87.5358	-2.21586	0.299506	9.60401e-16	2.21286e-14
NR1H2	1070.56	0.453113	0.058523	9.66554e-16	2.22366e-14
FOXO3	2569.61	0.60618	0.0795738	1.04343e-15	2.39688e-14
CTDNEP1	2211.72	0.277411	0.0352805	1.0852e-15	2.48907e-14
DENND3	1671.87	-0.914619	0.120068	1.13804e-15	2.60632e-14
MEGF8	632.717	-0.643807	0.0847619	1.14293e-15	2.61357e-14
MAF	4018.9	-1.45734	0.190022	1.15844e-15	2.64504e-14
SLC16A14	18.4945	2.24774	0.305422	1.16183e-15	2.6488e-14
RAB20	2363.28	0.787056	0.103681	1.19438e-15	2.71892e-14
PTGS1	1952.3	-1.39279	0.181784	1.25618e-15	2.85532e-14
PDE7A	1735.21	0.744697	0.0982768	1.279e-15	2.90282e-14
BRI3	5596.54	0.523445	0.0685102	1.28304e-15	2.90765e-14
ERRFI1	336.923	1.14375	0.149779	1.31184e-15	2.96847e-14
STEAP4	328.537	-4.84155	0.710393	1.318e-15	2.97796e-14
IGFLR1	433.699	-1.01825	0.133741	1.33989e-15	3.01708e-14
GRB2	16826.8	-0.352278	0.045205	1.34128e-15	3.01708e-14
CUL4A	4228.78	0.297093	0.0379601	1.33941e-15	3.01708e-14
TNFSF13B	4191.63	-1.54635	0.202455	1.34954e-15	3.03117e-14
ZNF865	204.198	0.514443	0.0673321	1.36027e-15	3.05063e-14
BTBD8	252.19	0.810702	0.106991	1.36223e-15	3.05063e-14
NDUFB4	1947.53	0.374506	0.04834	1.67711e-15	3.75024e-14
PIM1	5068.62	1.41803	0.186203	1.78261e-15	3.98028e-14
CSTB	44673.5	0.526533	0.0693253	1.7881e-15	3.98667e-14
NUP62	3031.78	-0.432715	0.0563196	1.80749e-15	4.02398e-14
MCMBP	3278.67	-0.354885	0.0457802	1.82489e-15	4.05677e-14
ATG4C	995.682	-0.446978	0.0583128	1.85773e-15	4.12373e-14
TM7SF2	59.5368	-1.0437	0.137814	1.88568e-15	4.17964e-14
RTF1	4101.72	0.299209	0.0384501	1.89176e-15	4.18701e-14
PARP1	2780.16	-0.596122	0.0790417	1.93484e-15	4.27611e-14
UBE2T	49.9583	-1.35717	0.178482	1.95629e-15	4.31723e-14
ZBTB34	1172.19	0.452321	0.0591699	2.09197e-15	4.60995e-14
ACVR1	2053.22	0.528862	0.0698682	2.14925e-15	4.72929e-14
DOCK11	4954.38	0.710502	0.0946454	2.16361e-15	4.75397e-14
GGH	651.593	0.753773	0.100644	2.52051e-15	5.53016e-14
DEDD2	684.192	0.542586	0.0720327	2.63555e-15	5.77422e-14
ATMIN	2702.38	0.229049	0.0294585	2.71519e-15	5.94012e-14
OCIAD1	4118.88	-0.221613	0.0284883	2.74374e-15	5.99393e-14
NSMCE2	1099.27	0.613006	0.0818844	2.81689e-15	6.14487e-14
FBXO32	247.22	1.21611	0.16117	2.82662e-15	6.15724e-14
UBXN6	1340.49	0.369943	0.0481465	2.84094e-15	6.17955e-14
RAB14	8560	-0.270149	0.0348974	2.93395e-15	6.37272e-14
TWF2	1511.25	-0.479528	0.0633558	3.03797e-15	6.58921e-14
EVA1B	66.4189	1.16217	0.154387	3.06852e-15	6.64598e-14
SF3B3	3210.73	-0.293841	0.0380766	3.21635e-15	6.95621e-14
SOS1	2921.16	0.410782	0.0538413	3.25126e-15	7.02169e-14
EHHADH	463.243	-0.662312	0.088878	3.35016e-15	7.22499e-14
MAPK13	3633.98	0.696602	0.0936568	3.65699e-15	7.87552e-14
OCRL	1530.55	0.368924	0.0482228	3.70389e-15	7.96521e-14
ZZZ3	1861.73	0.661182	0.0888939	3.73023e-15	8.01048e-14
MAP2K7	587.288	0.413078	0.0543257	3.8991e-15	8.36128e-14
FILIP1L	960.336	-1.43135	0.190704	4.08963e-15	8.75747e-14
FLT1	2000.03	-1.49446	0.199282	4.11483e-15	8.79901e-14
UCHL5	1330.19	-0.452686	0.0599362	4.23234e-15	9.02988e-14
TLR8	4510.03	-1.82445	0.246704	4.23471e-15	9.02988e-14
PPP1R26	410.45	0.440848	0.0582844	4.27287e-15	9.09845e-14
SRSF1	7132.52	-0.256365	0.0333194	4.50173e-15	9.57233e-14
NR1D2	2345.05	0.963435	0.12945	4.57894e-15	9.72287e-14
IL7	83.8598	-1.28445	0.17156	4.63254e-15	9.82293e-14
KTN1	10796.3	0.296704	0.0386936	4.66186e-15	9.87129e-14
ECPAS	6116.63	0.294919	0.0384624	4.70738e-15	9.95377e-14
SPRY1	201.58	1.65995	0.223041	4.81264e-15	1.01622e-13
UBQLN4	1133.55	0.466947	0.0620867	4.83277e-15	1.01905e-13
BCL7B	684.106	0.368296	0.048373	4.94138e-15	1.0405e-13
RAPGEF3	193.178	1.53476	0.20566	5.18249e-15	1.08976e-13
ZNF664	3493.91	0.405911	0.0536107	5.27532e-15	1.10774e-13
ZBTB24	866.543	0.36689	0.0482376	5.29303e-15	1.10993e-13
SOCS6	1565.4	0.585353	0.0789958	5.49124e-15	1.1499e-13
CCPG1	10615.6	0.612833	0.082864	5.60003e-15	1.17106e-13
ANP32E	2715.52	-0.432768	0.0574295	5.64939e-15	1.17976e-13
PSPH	397.75	-0.658587	0.0892257	5.73742e-15	1.19649e-13
ZNF354B	222.714	0.578021	0.0780648	5.89347e-15	1.22735e-13
SFXN1	667.703	-0.838356	0.113498	5.95118e-15	1.23767e-13
PCID2	655.453	0.405141	0.0536388	6.10654e-15	1.26824e-13
MCU	2101.9	0.68742	0.0933099	6.24182e-15	1.29456e-13
ELP6	217.857	-0.528583	0.0712159	6.62337e-15	1.37182e-13
CYB5A	1404.92	0.844337	0.11457	6.79877e-15	1.40622e-13
WRNIP1	1061.78	0.316221	0.041567	6.8496e-15	1.41481e-13
ZNF234	361.479	0.357195	0.0471338	6.94146e-15	1.43183e-13
AACS	340.653	-0.99042	0.134174	7.47331e-15	1.53944e-13
SSC4D	42.2569	-1.58865	0.214667	7.59708e-15	1.56281e-13
ATP5PO	2529.87	-0.322905	0.0425563	7.73589e-15	1.58921e-13
AGPAT4	1220.77	1.13304	0.153237	8.1118e-15	1.66418e-13
ZNF263	569.112	0.364358	0.0483327	9.01982e-15	1.84797e-13
LYPLA1	3878.02	-0.348277	0.0461267	9.04574e-15	1.85077e-13
ZNF397	815.011	0.407321	0.0543316	9.22895e-15	1.88334e-13
MYH9	20466.7	-0.453827	0.0609218	9.22977e-15	1.88334e-13
ABCG2	897.473	1.75783	0.240457	9.84846e-15	2.00689e-13
SHCBP1	265.919	-1.60173	0.217643	1.00645e-14	2.04816e-13
ITPRID2	4994.59	0.349907	0.046445	1.01816e-14	2.06922e-13
LRP11	474.261	-0.802019	0.109847	1.07648e-14	2.18481e-13
COQ2	868.529	0.778047	0.106625	1.08526e-14	2.19967e-13
OGFRL1	16148.4	0.731341	0.100313	1.10426e-14	2.2352e-13
RGL3	18.2786	2.10747	0.29615	1.13724e-14	2.29711e-13
DHRS3	817.018	0.860436	0.117824	1.13787e-14	2.29711e-13
CD68	82565	0.567227	0.0775122	1.18131e-14	2.38162e-13
TMEM106A	1708.68	-1.19178	0.162214	1.22415e-14	2.46471e-13
MCM10	86.5739	-2.41899	0.346689	1.2517e-14	2.51684e-13
DNAJC14	1823.13	0.223408	0.0294645	1.26275e-14	2.53569e-13
PAPSS1	5325.53	-0.800763	0.110016	1.27043e-14	2.54775e-13
IRAG2	576.236	-1.22469	0.166723	1.27355e-14	2.55062e-13
RAB28	533.756	0.303011	0.0402234	1.28503e-14	2.57024e-13
XPO1	13203.8	0.25368	0.0335624	1.30463e-14	2.606e-13
MT1H	2508.58	-4.36143	0.633064	1.30923e-14	2.61175e-13
DIPK1A	895.521	1.11213	0.151821	1.31863e-14	2.62704e-13
PRXL2A	2845.08	-0.836665	0.114969	1.3342e-14	2.65457e-13
ATP6V1C1	10290.5	0.450387	0.0608581	1.36977e-14	2.72177e-13
GIMAP7	768.709	-1.4893	0.203053	1.40916e-14	2.79636e-13
SOAT1	24179.2	0.668464	0.0920934	1.41568e-14	2.80563e-13
EPHB1	31.2308	2.26728	0.323378	1.41858e-14	2.80771e-13
MACIR	215.234	-0.655238	0.0902902	1.45205e-14	2.87021e-13
DUSP10	1909.43	0.620711	0.0854595	1.47643e-14	2.9146e-13
BBS2	1443.08	0.438827	0.0592863	1.48656e-14	2.93078e-13
NCOA3	4546.91	0.408521	0.0549956	1.53906e-14	3.02642e-13
BANK1	51.7328	-1.52448	0.208325	1.53713e-14	3.02642e-13
CTPS2	375.26	-0.462641	0.0627672	1.55771e-14	3.05913e-13
MAFG	2448.33	0.353964	0.047372	1.59218e-14	3.12278e-13
SLC4A2	1901.73	0.500009	0.0683759	1.81979e-14	3.56457e-13
CAAP1	723.171	-0.265607	0.0354153	1.93977e-14	3.79469e-13
NEDD4L	418.884	1.37387	0.188312	1.97011e-14	3.84909e-13
ADORA2B	409.177	1.54466	0.212294	2.03463e-14	3.97001e-13
SMPDL3A	2135.17	2.11878	0.301441	2.04765e-14	3.99028e-13
APOC1	11827.7	1.08798	0.149909	2.10688e-14	4.10043e-13
SPTBN5	76.1602	-1.26826	0.174188	2.11679e-14	4.11445e-13
TES	1283.35	-0.537659	0.0740623	2.12155e-14	4.11841e-13
SFXN3	2396.75	-0.450762	0.0614123	2.1521e-14	4.17237e-13
MT1F	909.456	-3.22286	0.463861	2.15575e-14	4.17411e-13
PCK2	3832.67	-1.04533	0.144346	2.24446e-14	4.33481e-13
BMP8A	94.2988	0.851583	0.118133	2.24317e-14	4.33481e-13
OXCT1	300.583	-0.895613	0.124146	2.27343e-14	4.38518e-13
PAQR3	7832.88	-0.777419	0.108056	2.30102e-14	4.43275e-13
EEF2	14770.8	0.341713	0.0459944	2.3512e-14	4.52366e-13
RGS3	188.745	-0.939908	0.13028	2.39792e-14	4.60771e-13
GCH1	4079.13	-1.45311	0.200028	2.41856e-14	4.64149e-13
PTGFRN	300.708	-1.27747	0.175879	2.4225e-14	4.64318e-13
ZBTB33	3255.89	0.341066	0.0459311	2.42871e-14	4.6492e-13
RSC1A1	1812.8	0.634371	0.0882326	2.4626e-14	4.70814e-13
HES2	577.749	2.7225	0.397519	2.4733e-14	4.72264e-13
ZNF184	341.442	0.412388	0.0560438	2.52743e-14	4.81992e-13
LIMA1	1699.73	-1.04033	0.144002	2.53205e-14	4.82267e-13
DSE	8175.74	-0.966846	0.134082	2.54826e-14	4.84745e-13
ZNF691	223.43	0.509653	0.0702344	2.58461e-14	4.91043e-13
EEF2K	1751.93	-0.919147	0.127684	2.62214e-14	4.97549e-13
PMS2	455.223	-0.359215	0.0486185	2.89918e-14	5.49431e-13
FFAR4	100.999	-2.44345	0.356615	2.93165e-14	5.54891e-13
HNRNPH3	3475.35	-0.377036	0.051147	2.94141e-14	5.56043e-13
PTDSS1	3526.34	0.344724	0.0466223	3.0211e-14	5.70397e-13
HCK	11244	-0.922654	0.128647	3.19406e-14	6.02303e-13
PLEKHM3	2673.66	1.11196	0.154423	3.28029e-14	6.17795e-13
SNX15	538.195	0.44122	0.0605231	3.36007e-14	6.32036e-13
LIN54	1698.42	0.388931	0.0529804	3.40951e-14	6.40541e-13
GCNT3	24.0142	2.31841	0.337575	3.42103e-14	6.41908e-13
ADISSP	213.058	-0.929273	0.129743	3.45228e-14	6.46972e-13
CSDE1	28980.5	0.280437	0.037827	3.5e-14	6.55105e-13
FSCN1	539.503	-2.42968	0.355894	3.57635e-14	6.68571e-13
GK	10554.1	0.990978	0.138298	3.64821e-14	6.81163e-13
SLAMF9	275.713	1.42067	0.197203	3.80877e-14	7.10268e-13
PLA2G4A	689.782	-1.20064	0.167036	3.95206e-14	7.36083e-13
IKZF5	887.261	0.362114	0.049304	3.95692e-14	7.36085e-13
SRD5A1	497.822	-0.645313	0.0906484	4.05107e-14	7.52676e-13
NCOA5	909.25	-0.297414	0.0402891	4.13707e-14	7.67713e-13
CNNM4	880.114	0.624638	0.087765	4.26908e-14	7.91241e-13
SH3D21	755.518	1.62086	0.226676	4.44122e-14	8.2214e-13
TNFRSF10B	1631.69	-0.71557	0.100807	4.47769e-14	8.27881e-13
SLFN11	3828.9	-1.12215	0.156808	4.57906e-14	8.45592e-13
LANCL3	85.8293	-1.47067	0.204994	4.59919e-14	8.48276e-13
DAPP1	1682.5	-0.898216	0.126322	4.82566e-14	8.88965e-13
COG8	507.819	-0.252942	0.0342622	4.98154e-14	9.16567e-13
PSTPIP2	6562.87	-1.49051	0.208171	5.01051e-14	9.19998e-13
KCP	336.706	1.61573	0.226447	5.01232e-14	9.19998e-13
CALM1	20998.3	-0.753222	0.106414	5.24544e-14	9.61623e-13
EAF2	304.663	-1.28616	0.179721	5.285e-14	9.67704e-13
KRT79	186.849	1.58736	0.222505	5.31873e-14	9.72705e-13
ZFYVE16	21808	0.818457	0.115568	5.39572e-14	9.85596e-13
C3AR1	10370.8	-1.86553	0.265713	5.57201e-14	1.01657e-12
YOD1	851.558	0.297194	0.0404831	5.61967e-14	1.02404e-12
MYZAP	18.7531	-2.30199	0.338607	5.81549e-14	1.05845e-12
BAG5	2180.33	-0.405858	0.0559883	5.97115e-14	1.08548e-12
ZNF518B	1122.38	0.257442	0.035066	6.63174e-14	1.20412e-12
ZKSCAN8	1199.81	0.483345	0.0675854	6.72379e-14	1.21937e-12
PLEC	5839.28	-0.857738	0.121564	6.79491e-14	1.2308e-12
NSDHL	572.571	-0.559225	0.078979	7.00907e-14	1.26807e-12
SENP2	921.173	0.334803	0.0459414	7.03348e-14	1.27097e-12
CPNE2	825.243	0.466211	0.0650864	7.04502e-14	1.27154e-12
GIT1	773.586	0.600133	0.0851318	7.44922e-14	1.3429e-12
CREG1	45476.9	0.683525	0.0972621	7.50323e-14	1.35103e-12
VANGL1	468.11	-0.411856	0.0571187	7.57341e-14	1.36205e-12
KLHL21	686.798	0.775126	0.11034	7.79759e-14	1.4007e-12
CLEC7A	6017.6	-1.17234	0.165392	7.86763e-14	1.41161e-12
KDM1B	2815.96	-0.381831	0.0528027	8.06119e-14	1.44463e-12
MYO9B	9881.43	0.522473	0.0737212	8.20725e-14	1.46907e-12
AGRN	1512.68	-0.915701	0.130126	8.33349e-14	1.48991e-12
ZMAT2	2427.28	0.227633	0.0310647	8.51143e-14	1.51993e-12
PLXNB2	4384.96	-0.745804	0.106408	8.57486e-14	1.52945e-12
DTL	134.304	-2.10552	0.308273	8.74131e-14	1.55731e-12
CHN2	332.47	-0.788207	0.11247	8.87789e-14	1.57979e-12
RSU1	3308.19	-0.483228	0.0679413	8.94704e-14	1.58869e-12
NMB	61.7329	1.13059	0.16005	8.94887e-14	1.58869e-12
SECISBP2L	5351.65	0.599337	0.0853398	9.03587e-14	1.60225e-12
NDUFA12	928.989	-0.378579	0.0524647	9.22293e-14	1.63351e-12
NAV2	380.097	1.66339	0.236499	9.32934e-14	1.65043e-12
CYP27A1	15684.2	1.2017	0.170038	9.40027e-14	1.66104e-12
PDE8A	3160.3	1.08216	0.153546	9.49206e-14	1.67531e-12
ENTREP1	9.75047	-4.23655	0.636766	9.5056e-14	1.67575e-12
ZC3H12D	146.514	-1.35108	0.190908	9.52871e-14	1.67787e-12
MOSPD1	1768.94	0.708881	0.101438	9.84889e-14	1.73224e-12
HDAC7	484.994	-0.635856	0.0909159	1.01263e-13	1.77897e-12
SETD5	2694.4	0.3204	0.0442169	1.02541e-13	1.79933e-12
PDIK1L	810.488	-0.351405	0.0487114	1.1055e-13	1.93762e-12
CLIP1	7054.8	0.328484	0.045436	1.11356e-13	1.94951e-12
CCDC170	646.814	-1.80571	0.259775	1.11558e-13	1.95079e-12
MAN2A2	1711.96	0.659434	0.0945738	1.13484e-13	1.98218e-12
ETFB	666.007	0.48649	0.0687688	1.15094e-13	2.00799e-12
ETS2	6231.97	1.69861	0.242995	1.15925e-13	2.02016e-12
MGAT1	10050.1	0.571168	0.0815686	1.16596e-13	2.02951e-12
XIAP	6482.62	0.390281	0.0544331	1.19148e-13	2.07157e-12
GRIP2	663.102	0.550187	0.0784605	1.20011e-13	2.08417e-12
CD47	6743.17	-0.737438	0.10595	1.20712e-13	2.09395e-12
RDH10	579.458	0.460684	0.064946	1.21828e-13	2.1109e-12
LYL1	163.211	-0.826155	0.118618	1.25097e-13	2.16507e-12
OSGEPL1	203.994	-0.516562	0.0734502	1.26048e-13	2.17903e-12
DLEC1	672.276	-0.578258	0.0828855	1.35966e-13	2.34782e-12
FXR2	1103.24	0.374747	0.052297	1.36402e-13	2.35266e-12
NCOA6	1995.55	0.371014	0.0517542	1.36677e-13	2.35474e-12
OSER1	1321.07	0.423005	0.0594354	1.37449e-13	2.36534e-12
CSK	2716.67	-0.458407	0.0647961	1.41921e-13	2.43953e-12
TMT1A	734.482	-0.962355	0.138081	1.42341e-13	2.44398e-12
BTBD1	5825.83	0.247838	0.0342125	1.42981e-13	2.45219e-12
SLC29A3	4082.92	1.13227	0.161849	1.45241e-13	2.48814e-12
PRMT7	210.133	-0.457034	0.064623	1.45834e-13	2.49547e-12
TFRC	167870	1.11974	0.160286	1.53614e-13	2.62563e-12
ATPAF1	703.085	-0.422589	0.059569	1.62738e-13	2.77847e-12
ZFP14	349.151	0.468565	0.0665923	1.7287e-13	2.94812e-12
SLC25A43	1383.65	-0.38605	0.0542031	1.73376e-13	2.95075e-12
MYORG	67.7807	-1.22492	0.175404	1.73413e-13	2.95075e-12
TRPV4	413.449	1.01876	0.146588	1.75332e-13	2.98005e-12
CYTIP	2311.31	0.897248	0.129511	1.75762e-13	2.98401e-12
MRPL35	1330.65	-0.359124	0.0502876	1.79438e-13	3.04303e-12
PFN1	18330.7	-0.49128	0.0701386	1.83568e-13	3.10958e-12
RHOG	2166.42	-0.648417	0.0939468	1.90111e-13	3.21682e-12
RETREG1	972.937	1.69692	0.245359	1.95407e-13	3.30275e-12
GALNT4	1330.5	-0.753739	0.109358	1.95853e-13	3.3066e-12
ZNF714	445.095	-0.592715	0.0858017	2.09456e-13	3.53233e-12
PPP1R15A	3734.13	0.609677	0.0883691	2.11056e-13	3.55536e-12
PIP4K2C	1576.91	0.456988	0.0651066	2.13761e-13	3.59693e-12
TRIM23	596.652	0.401069	0.0566745	2.16623e-13	3.64104e-12
BORA	351.381	-0.373174	0.052564	2.22788e-13	3.74052e-12
PHKG2	349.916	-0.444984	0.0633491	2.25958e-13	3.78955e-12
REXO5	80.2266	-0.782342	0.113813	2.2702e-13	3.80315e-12
DYNLL2	2426.03	-0.387237	0.0546715	2.28376e-13	3.82164e-12
ZNF467	61.6152	-1.95064	0.288071	2.32371e-13	3.88421e-12
POP5	191.376	-0.553712	0.08011	2.40745e-13	4.01534e-12
KNTC1	583.96	-0.730389	0.106444	2.40582e-13	4.01534e-12
GINM1	2988.93	0.2696	0.0376794	2.48989e-13	4.14826e-12
LAMA1	24.2134	2.1743	0.327504	2.56165e-13	4.26313e-12
CHAMP1	1343.87	-0.337845	0.0475373	2.59381e-13	4.31193e-12
TCAF1	535.642	-0.44213	0.0631068	2.63211e-13	4.3708e-12
MICAL1	3290.68	0.985597	0.143167	2.65762e-13	4.40834e-12
CSTF2	477.207	-0.425131	0.060555	2.70559e-13	4.483e-12
EFHD2	4969.03	-0.370913	0.0524575	2.77889e-13	4.59943e-12
HUS1	855.309	0.384112	0.0544627	2.89854e-13	4.79224e-12
SMIM3	1242.09	0.808155	0.118189	2.98288e-13	4.9263e-12
POC1B-GALNT4	1321.25	-0.744017	0.108935	3.01302e-13	4.97066e-12
AOAH	1688.38	-0.854355	0.124964	3.15091e-13	5.1925e-12
LRPAP1	4957.76	0.849837	0.124373	3.21975e-13	5.30017e-12
ZNF358	93.1365	1.31271	0.190305	3.31745e-13	5.45508e-12
PRKACA	4517.72	-0.612806	0.0897431	3.43718e-13	5.64584e-12
RGS1	3064.37	1.60034	0.233197	3.4925e-13	5.7305e-12
VAMP2	1013.68	0.494765	0.0716159	3.53573e-13	5.79516e-12
FDX1	8612.47	1.19634	0.173981	3.56968e-13	5.84449e-12
GFOD1	1086.97	0.754389	0.110845	3.57721e-13	5.85049e-12
FBXO21	633.725	-0.3111	0.0439582	3.66147e-13	5.98184e-12
MSL3	1248.09	-0.37663	0.0536043	3.68677e-13	6.01669e-12
CCRL2	2572.51	0.945836	0.1385	3.70323e-13	6.03707e-12
HYAL2	350.2	-0.574811	0.0841142	3.7824e-13	6.15951e-12
ING1	311.896	0.494101	0.0716151	3.78992e-13	6.1642e-12
AP5M1	2780.91	-0.288605	0.0407297	3.79342e-13	6.1642e-12
SLC6A6	14384.4	0.549022	0.0801516	3.81772e-13	6.19705e-12
GINS4	221.481	-0.854814	0.125624	3.93779e-13	6.38512e-12
KALRN	92.1806	1.3041	0.18982	4.00628e-13	6.48923e-12
TESK1	658.533	0.499852	0.0727105	4.33529e-13	7.00719e-12
EPB41L1	2288.7	1.09072	0.159648	4.33364e-13	7.00719e-12
VPS35L	3063.46	-0.277669	0.0392556	4.34798e-13	7.02021e-12
LIAS	331.425	-0.490569	0.0713315	4.53914e-13	7.32105e-12
DEDD	846.911	0.289699	0.0410496	4.63803e-13	7.47259e-12
RNF130	10789	0.394339	0.0565253	4.65605e-13	7.49367e-12
LY9	597.62	1.60561	0.235486	4.68735e-13	7.53604e-12
RPS27	6379.57	0.326465	0.0464228	4.69487e-13	7.54015e-12
PRKACB	4906.62	-1.14123	0.167207	4.80437e-13	7.70349e-12
NR1I3	42.7915	-0.967835	0.142431	4.80674e-13	7.70349e-12
MOB1A	20214.3	-0.336754	0.0479635	4.83389e-13	7.73882e-12
SNX11	1004.68	-0.66673	0.0985744	4.86477e-13	7.78004e-12
LCTL	93.505	-0.728885	0.10794	5.11507e-13	8.17172e-12
DOCK8	8633.77	-0.402962	0.0579864	5.30142e-13	8.4605e-12
PSME4	4117.33	0.327274	0.0466839	5.47177e-13	8.71642e-12
PRR11	572.566	-0.898384	0.132822	5.47327e-13	8.71642e-12
LEPR	804.135	0.713411	0.105829	5.53227e-13	8.80112e-12
POLR2E	1125.62	0.310311	0.0442548	5.86505e-13	9.32075e-12
TXLNB	484.51	-1.68977	0.250178	6.03368e-13	9.57433e-12
EEPD1	833.475	1.08071	0.159351	6.03724e-13	9.57433e-12
SERPINB8	2025.44	-0.796859	0.118379	6.13633e-13	9.7213e-12
RASSF1	357.197	-0.67167	0.0998965	6.37573e-13	1.009e-11
GASK1A	6.66342	-2.55004	0.399707	6.42337e-13	1.01548e-11
KPNA5	349.319	0.509554	0.0748547	6.49851e-13	1.02629e-11
SLC36A4	2107.72	0.543195	0.0801567	6.55646e-13	1.03437e-11
SUB1	3180.19	-0.458349	0.066829	6.58052e-13	1.03708e-11
ETFA	2930.03	0.275461	0.039304	6.99055e-13	1.10056e-11
MPDU1-AS1	4015.27	0.58575	0.0869239	7.00364e-13	1.10147e-11
TICRR	35.4572	-1.40111	0.20641	7.1053e-13	1.1163e-11
ADAM28	1112.38	-0.698811	0.104243	7.17921e-13	1.12675e-11
RAB39A	607.182	-0.833679	0.124203	7.23572e-13	1.13444e-11
STX18	1457.64	0.361902	0.0521857	7.72833e-13	1.20933e-11
ABCC3	3622.66	0.573704	0.0852281	7.72931e-13	1.20933e-11
PPIL3	791.722	-0.362294	0.0522468	7.74299e-13	1.21022e-11
BACH1	7268.9	0.52824	0.0781502	8.0548e-13	1.25766e-11
TRMT11	334.928	0.402127	0.0583717	8.14548e-13	1.27051e-11
CADM4	24.1792	1.20302	0.178142	8.34627e-13	1.30049e-11
TMEM91	157.536	1.00844	0.150089	8.4884e-13	1.32128e-11
CLCN7	3080.19	0.513888	0.0759955	8.63985e-13	1.34347e-11
WDR11	4175.33	-0.519353	0.0768808	8.7438e-13	1.35825e-11
GBP1	7426.75	-1.42738	0.211634	9.45561e-13	1.46731e-11
ZNF275	324.456	0.364394	0.0528296	9.89668e-13	1.53419e-11
PKMYT1	102.03	-1.2076	0.179482	9.92132e-13	1.53644e-11
TMEM183A	1727.36	0.259599	0.0372612	1.0066e-12	1.55725e-11
PIPOX	67.7706	-1.34178	0.199465	1.07664e-12	1.66391e-11
RBMX	2954.64	-0.299851	0.0432537	1.08027e-12	1.66783e-11
DPH3P1	39.1799	0.897063	0.134632	1.08186e-12	1.66858e-11
CHEK2	250.582	-0.453016	0.066693	1.08493e-12	1.6716e-11
SREK1IP1	1280.52	-0.284432	0.0410313	1.15715e-12	1.78107e-11
THRA	889.008	0.866357	0.13033	1.1609e-12	1.78504e-11
MEAF6	1517.13	0.238136	0.0342118	1.16626e-12	1.79146e-11
KAT5	1243.52	0.384644	0.0561255	1.18263e-12	1.81476e-11
ZCCHC14	929.326	0.56151	0.0841122	1.19651e-12	1.83421e-11
TKT	7078.42	0.584006	0.0876783	1.20276e-12	1.84193e-11
HSPBAP1	561.096	0.494886	0.0735174	1.21219e-12	1.85449e-11
CDC6	113.06	-1.95037	0.299191	1.26945e-12	1.94013e-11
PPARA	2081.52	0.554401	0.0831049	1.27848e-12	1.95197e-11
PRIMPOL	273.617	-0.593216	0.0892582	1.28513e-12	1.96015e-11
TPM3	24548.7	-0.469826	0.0696257	1.2999e-12	1.98068e-11
CXCL10	506.968	-4.27102	0.689362	1.30778e-12	1.99069e-11
ARIH1	3988.44	0.20925	0.0300415	1.3234e-12	2.01244e-11
ST6GALNAC2	442.776	1.13559	0.170184	1.34504e-12	2.04331e-11
ABHD6	967.754	0.51282	0.07657	1.35759e-12	2.0603e-11
IKZF1	3780.87	-0.446891	0.0660527	1.36927e-12	2.07595e-11
ELF4	1773.32	0.553529	0.0831045	1.37914e-12	2.08882e-11
MRTFB	744.477	0.551725	0.0828408	1.39726e-12	2.11416e-11
VPS54	1818.45	0.284809	0.0412702	1.43716e-12	2.17236e-11
BTK	3133.91	-0.400169	0.0587688	1.44105e-12	2.17607e-11
CTC1	792.072	0.559733	0.0842178	1.47535e-12	2.22344e-11
CASP8	1386.42	-0.501643	0.0749142	1.4742e-12	2.22344e-11
GARRE1	249.976	0.545844	0.0820902	1.55031e-12	2.33409e-11
PNMA1	1771.08	0.390348	0.057355	1.58137e-12	2.37848e-11
ITGAL	3628.53	-0.97239	0.147082	1.67566e-12	2.5178e-11
RALA	5666.49	0.548109	0.082606	1.68598e-12	2.53081e-11
MYO7A	479.742	-1.64666	0.248912	1.69005e-12	2.5344e-11
SUCLG1	1390.09	-0.284971	0.0414602	1.74465e-12	2.6137e-11
PRPSAP2	629.145	-0.307498	0.0448786	1.8386e-12	2.75172e-11
ZWINT	267.824	-0.983815	0.149158	1.88231e-12	2.8116e-11
EVI2B	7477.19	-0.712599	0.10862	1.88163e-12	2.8116e-11
CSRP1	3119.23	-0.670647	0.102183	1.89544e-12	2.82841e-11
POFUT2	424.561	0.411911	0.0609629	1.89968e-12	2.82918e-11
PAQR5	163.172	1.26728	0.190916	1.89936e-12	2.82918e-11
PIP4P2	663.59	-0.479602	0.071794	1.92194e-12	2.85952e-11
CACNA2D3	48.7209	-2.85051	0.459304	1.92478e-12	2.86094e-11
RECQL	3775.57	-0.295413	0.04311	1.92936e-12	2.86493e-11
KPNB1	15277.1	-0.446207	0.0664397	1.93674e-12	2.87308e-11
NDUFV3	1249.57	-0.468898	0.0700943	1.9528e-12	2.89407e-11
REEP4	324.194	-0.552642	0.0836097	1.95726e-12	2.89785e-11
NASP	1580.55	-0.559372	0.0846937	1.96004e-12	2.89914e-11
ACTR2	48230.7	-0.354537	0.0520839	1.97256e-12	2.91481e-11
RNF220	1092.47	0.333338	0.0488923	2.05641e-12	3.03576e-11
CLK1	1540.23	0.395191	0.0584457	2.07299e-12	3.05726e-11
IER2	633.827	-0.580831	0.088281	2.11563e-12	3.1171e-11
TCTN1	1080.26	-0.643566	0.0982286	2.12833e-12	3.13278e-11
MEGF9	4745.8	0.849439	0.129672	2.17374e-12	3.19652e-11
NDUFAF1	1206.16	0.274368	0.0400697	2.19173e-12	3.21984e-11
DEF6	446.126	-1.62186	0.246473	2.24317e-12	3.29223e-11
HINT3	3362.67	0.413887	0.0614975	2.24727e-12	3.29505e-11
CYBB	100988	-0.66829	0.102261	2.29257e-12	3.35822e-11
HSF1	736.349	0.41144	0.061148	2.31281e-12	3.3846e-11
MAP3K10	116.03	0.656367	0.100433	2.32543e-12	3.3998e-11
DNAJC5	4062.04	-0.247609	0.0361301	2.37198e-12	3.4645e-11
ACOX2	28.8552	-1.90123	0.294853	2.4013e-12	3.50396e-11
CCL13	735.84	-2.92747	0.473821	2.41745e-12	3.52413e-11
AOC3	34.7647	2.60696	0.422643	2.42988e-12	3.53885e-11
GSDMA	37.3332	-2.82512	0.458195	2.45365e-12	3.57003e-11
TMEM230	3351.38	0.276945	0.0405645	2.49113e-12	3.6211e-11
UFSP2	750.346	-0.475031	0.0715194	2.57853e-12	3.74455e-11
VMP1	5989.6	0.345927	0.0510904	2.6591e-12	3.85786e-11
MEF2C	820.414	-1.6665	0.254937	2.71146e-12	3.93006e-11
GPR68	594.491	-1.58385	0.24156	2.80464e-12	4.06124e-11
CD300A	1054.09	1.52804	0.232963	2.99206e-12	4.3285e-11
MAPKAP1	4369.92	0.337101	0.0498735	3.02424e-12	4.37087e-11
ZNF367	115.459	-1.89072	0.294609	3.03147e-12	4.37715e-11
CLPTM1	3702.54	0.232128	0.0340019	3.08139e-12	4.445e-11
SMAD4	1944.47	0.368427	0.0547488	3.09411e-12	4.45911e-11
RXRA	3290.47	-0.404131	0.0603812	3.11161e-12	4.48006e-11
PLXND1	11881.9	-0.534446	0.0815815	3.20806e-12	4.61455e-11
VCF1	1896.53	0.278017	0.0409677	3.29717e-12	4.73824e-11
NREP	450.081	-1.88171	0.293946	3.4711e-12	4.98345e-11
SEPTIN2	12367.2	-0.226893	0.0333043	3.49814e-12	5.01753e-11
STK35	808.771	0.331836	0.0492382	3.55942e-12	5.1006e-11
CMTM8	23.591	1.46118	0.223395	3.5972e-12	5.14987e-11
MRM2	670.1	-0.43065	0.064872	3.69708e-12	5.28787e-11
SRSF3	5994.38	-0.312871	0.0463926	3.78302e-12	5.40568e-11
HNRNPK	17095.2	-0.200875	0.0294582	3.90174e-12	5.57008e-11
SLC46A1	545.26	-1.19639	0.183487	3.92046e-12	5.58983e-11
OSGIN1	398.878	0.709026	0.10993	3.92294e-12	5.58983e-11
PGM2L1	988.44	0.503997	0.0770506	4.14606e-12	5.9022e-11
SPAST	2266.75	0.388095	0.0582092	4.15213e-12	5.9053e-11
LRRK2	2504.56	-1.19934	0.184222	4.19542e-12	5.96127e-11
IMPA2	145.72	1.03216	0.15925	4.23891e-12	6.01742e-11
FAM110A	161.693	0.809096	0.125576	4.24975e-12	6.02717e-11
NDUFA5	2338.41	-0.241958	0.0357291	4.28994e-12	6.07849e-11
NDUFS1	4507.98	-0.264195	0.0391232	4.40989e-12	6.24261e-11
NT5DC1	916.86	-0.44639	0.0677061	4.45363e-12	6.29418e-11
ERV3-1	455.743	0.654635	0.101689	4.45878e-12	6.29418e-11
AK3	2308.19	0.313279	0.0466202	4.45616e-12	6.29418e-11
DCTPP1	284.237	-0.463496	0.0705167	4.48018e-12	6.31851e-11
CENPI	96.6077	-1.15404	0.177719	4.48516e-12	6.31966e-11
FOXJ3	1949.91	0.268441	0.0397874	4.51042e-12	6.34935e-11
NSUN3	1116.81	0.445269	0.067557	4.55379e-12	6.40445e-11
ATG16L2	319.864	0.907356	0.140799	4.65517e-12	6.54097e-11
MDH1	7536.77	-0.496446	0.0760106	4.66139e-12	6.54364e-11
SYNCRIP	7980.73	-0.298945	0.044482	4.73055e-12	6.63459e-11
THOC5	619.371	0.288294	0.0428689	4.8075e-12	6.73627e-11
STIL	197.341	-0.896119	0.139209	4.8132e-12	6.73803e-11
EZH1	1008.74	0.48826	0.0747213	4.83365e-12	6.76042e-11
ARHGAP33	25.7869	-1.11286	0.171868	4.84792e-12	6.77413e-11
IL6R	3299.82	0.668376	0.104096	4.88964e-12	6.82614e-11
TRAF7	1178.01	0.279703	0.0415755	4.90278e-12	6.83818e-11
USP30	735.231	0.778433	0.1213	4.91632e-12	6.85077e-11
ZNF12	1104.86	0.337855	0.0505229	4.92877e-12	6.86181e-11
ARHGEF2	6467.95	0.494168	0.0757698	5.03929e-12	7.00924e-11
G3BP1	14231.8	-0.387888	0.0584654	5.18956e-12	7.21164e-11
MCOLN1	1715.68	0.542673	0.0838899	5.3019e-12	7.361e-11
CCDC25	1000.78	-0.273762	0.0407495	5.36697e-12	7.44452e-11
RASSF3	5221.24	0.606369	0.0944203	5.516e-12	7.64424e-11
USP12	6129.53	0.688779	0.107636	5.5253e-12	7.65015e-11
BRAF	1553.73	0.436882	0.0664906	5.56833e-12	7.70269e-11
MINAR1	32.2276	1.24921	0.193067	5.65222e-12	7.81161e-11
SH3TC1	527.215	-0.560452	0.0869761	5.71904e-12	7.89676e-11
ATP6V0B	3827.74	0.384679	0.058114	5.87347e-12	8.10262e-11
SLC25A3	9131.2	-0.267618	0.0398954	5.913e-12	8.14973e-11
CD33	1238.22	-0.7479	0.117134	5.99121e-12	8.25002e-11
CLEC19A	47.547	-2.2608	0.369573	6.00173e-12	8.25701e-11
ARPC5L	964.944	-0.417835	0.0634945	6.01024e-12	8.26122e-11
SS18L1	709.963	0.471184	0.0722658	6.01793e-12	8.2643e-11
LMNA	3411.56	-0.470858	0.0722311	6.08792e-12	8.35284e-11
IL4R	2912.89	-0.289671	0.0433036	6.10167e-12	8.36414e-11
GAB2	3130.22	0.592856	0.0924414	6.10852e-12	8.36597e-11
CENPBD1P	623.805	0.321505	0.0482912	6.54563e-12	8.95652e-11
GSTM3	140.286	1.23032	0.190984	6.70206e-12	9.16231e-11
DFFA	1342.99	0.311292	0.0467703	6.95812e-12	9.50378e-11
TRAK2	4226.14	0.533495	0.0829134	7.01145e-12	9.56801e-11
MT2A	3692.8	-2.39615	0.39673	7.13447e-12	9.72713e-11
VPS9D1	378.871	-0.826738	0.129934	7.26223e-12	9.89243e-11
EIF5	14727.7	0.326121	0.0491556	7.48448e-12	1.0186e-10
GPR161	89.2644	1.22354	0.19047	7.50156e-12	1.02001e-10
LARP1B	685.188	0.364873	0.0552718	7.53604e-12	1.02378e-10
FOXK2	1521.92	0.296265	0.0445379	7.64016e-12	1.037e-10
CD4	10850.7	-0.643884	0.101299	7.73653e-12	1.04914e-10
P2RY6	284.9	-2.42851	0.404289	8.26312e-12	1.11955e-10
GTF2I	2333.87	-0.490405	0.0760607	8.47574e-12	1.14733e-10
NRGN	42.6959	-1.70432	0.268877	8.87199e-12	1.19985e-10
CMTM3	2169.03	-0.492118	0.0764314	8.87954e-12	1.19985e-10
SPMIP1	580.19	1.46003	0.228109	8.91601e-12	1.2037e-10
SLC6A8	263.443	0.605236	0.0953342	8.95508e-12	1.2079e-10
IL12RB1	164.534	-0.878989	0.138747	9.12425e-12	1.22962e-10
PCYOX1L	313.007	-0.728021	0.115303	9.46282e-12	1.27412e-10
WRN	804.423	0.381645	0.0582918	9.728e-12	1.30866e-10
PRKAG2	2224.15	0.726495	0.115147	9.75523e-12	1.31116e-10
SMIM15	3076.35	-0.490974	0.0764474	9.96442e-12	1.33809e-10
PAIP1	2615.37	0.277746	0.041938	1.00956e-11	1.35331e-10
COMMD8	1229.27	-0.298169	0.0451121	1.00956e-11	1.35331e-10
QPCTL	202.793	0.71686	0.113798	1.04101e-11	1.39424e-10
DPYD	6132.33	-0.76525	0.121649	1.10722e-11	1.4816e-10
EMD	465.369	0.356205	0.0543866	1.12424e-11	1.50306e-10
CALHM6	478.935	-2.23413	0.370783	1.14732e-11	1.53256e-10
MYLK3	13.2788	-2.38027	0.398845	1.15054e-11	1.53551e-10
HAPLN3	118.536	-2.27474	0.378734	1.15805e-11	1.54417e-10
POLA2	373.538	-0.524641	0.0824352	1.16982e-11	1.55849e-10
TDRKH	347.401	-1.23798	0.194871	1.1939e-11	1.58918e-10
USP51	125.56	-0.672309	0.107048	1.21108e-11	1.61064e-10
PSTPIP1	584.459	-0.884265	0.140555	1.21468e-11	1.614e-10
PLEK	21930.3	-0.834669	0.13284	1.21683e-11	1.61544e-10
LRRC40	892.821	-0.320485	0.048821	1.23181e-11	1.6339e-10
ATL3	6366.45	-0.281681	0.0427593	1.25805e-11	1.66725e-10
MET	980.361	2.87406	0.486732	1.26001e-11	1.66839e-10
AKR1A1	4566.34	-0.419714	0.0649009	1.26184e-11	1.66934e-10
ZNF32	486.776	0.336053	0.0513183	1.26769e-11	1.67561e-10
AP4E1	1692.32	-0.482296	0.0754188	1.26878e-11	1.67561e-10
ACAD10	435.429	-0.431257	0.0668482	1.28321e-11	1.6932e-10
FUNDC2	1203.82	0.310131	0.0472362	1.28478e-11	1.69379e-10
MOSMO	335.477	0.451528	0.070278	1.309e-11	1.72422e-10
ZNF385A	4485.14	0.586601	0.0931321	1.3211e-11	1.73865e-10
JUNB	3034.76	-0.530136	0.0836175	1.32635e-11	1.74404e-10
MIEN1	467.245	0.398976	0.061571	1.34794e-11	1.7709e-10
KLC2	202.417	0.627227	0.0999554	1.3565e-11	1.7806e-10
ATG14	1014.97	0.35934	0.0551294	1.35962e-11	1.78315e-10
ARHGEF10L	1642.79	-0.629204	0.100305	1.36904e-11	1.79395e-10
ZNF219	222.167	0.578767	0.0919138	1.37794e-11	1.80406e-10
DLEU7	388.915	-0.994982	0.158189	1.39017e-11	1.81849e-10
SLC9B1	153.55	0.503389	0.0791987	1.41295e-11	1.84654e-10
GPR146	39.7416	1.79105	0.287665	1.41417e-11	1.84654e-10
CD63	38893.3	0.473387	0.0741049	1.41532e-11	1.84654e-10
ATR	1355.49	-0.454553	0.0709201	1.41648e-11	1.84654e-10
PTGES3L-AARSD1	202.652	-0.460749	0.0719757	1.42386e-11	1.85456e-10
KLF7	727.485	-0.839208	0.134181	1.46877e-11	1.91142e-10
POLR2H	453.67	0.448333	0.0699913	1.52204e-11	1.97905e-10
TSHZ1	650.253	0.426408	0.0663157	1.53102e-11	1.98731e-10
SEL1L	13430.8	0.38437	0.0593521	1.53002e-11	1.98731e-10
CDCA7	28.2723	-2.48671	0.422424	1.58764e-11	2.05904e-10
ARHGAP26	3153.39	-0.98373	0.157071	1.62594e-11	2.10691e-10
PCGF3	1621.86	0.35309	0.0543614	1.64174e-11	2.12556e-10
GAS2L1	261.004	-0.545905	0.0867596	1.65676e-11	2.14319e-10
RASA3	1343.07	0.416465	0.0647804	1.66073e-11	2.14649e-10
ARHGAP15	885.72	-0.660086	0.10592	1.67901e-11	2.16827e-10
ARNT	2525.4	0.247	0.0376302	1.72698e-11	2.22832e-10
LAMB1	50.6014	2.4996	0.425952	1.74777e-11	2.25323e-10
ZFPL1	406.314	0.384807	0.0596519	1.80093e-11	2.31979e-10
PLEKHA3	1041.64	0.238981	0.0364293	1.84298e-11	2.37112e-10
NEK4	1260.63	0.343321	0.0529323	1.84391e-11	2.37112e-10
CILP2	10.665	2.02807	0.335082	1.87568e-11	2.40994e-10
GYS1	918.971	-0.906445	0.145674	1.92176e-11	2.46704e-10
HMGB1	7121.12	-0.273231	0.0418628	1.96126e-11	2.51562e-10
STARD10	107.768	1.10213	0.176224	1.96829e-11	2.52251e-10
MIEF1	2524.19	-0.291501	0.0447495	1.97002e-11	2.52259e-10
LPIN1	1952.72	-0.68123	0.109849	1.98625e-11	2.54123e-10
RASL11B	23.8087	-2.01222	0.332508	1.99134e-11	2.54559e-10
FOSL2	5340.39	0.944826	0.151986	2.08161e-11	2.65875e-10
PLCH1	13.156	-4.38758	0.785066	2.11791e-11	2.70131e-10
CLEC1A	131.995	-1.50707	0.240859	2.1185e-11	2.70131e-10
MRPL15	1170	-0.430077	0.0674639	2.1337e-11	2.7184e-10
CDC34	427.289	0.334547	0.0517412	2.20966e-11	2.81281e-10
ARF3	6503.13	-0.237333	0.0363297	2.23212e-11	2.83746e-10
ABL1	1651.13	-0.336469	0.0520636	2.23276e-11	2.83746e-10
PCSK5	1395.06	1.36469	0.218025	2.25199e-11	2.8595e-10
FUS	4908.55	-0.367378	0.0571061	2.26508e-11	2.87372e-10
SFMBT2	1206.69	-0.687499	0.111257	2.27232e-11	2.88049e-10
NUCB1	6605.84	0.333328	0.0515943	2.30161e-11	2.91518e-10
WHRN	54.2487	1.4245	0.227803	2.30811e-11	2.92097e-10
IMMT	3685.81	-0.230009	0.0352062	2.3128e-11	2.92447e-10
SIK1	68.2883	1.38015	0.220714	2.33827e-11	2.95421e-10
ADGRE2	4686.1	-1.12106	0.180012	2.37057e-11	2.99252e-10
TPRA1	556.889	0.723713	0.117437	2.48192e-11	3.12787e-10
IFT80	375.152	-0.417099	0.0655136	2.48134e-11	3.12787e-10
DNAAF10	288.289	-0.419708	0.0660294	2.60089e-11	3.27237e-10
CHST7	258.669	0.738624	0.120005	2.60025e-11	3.27237e-10
TRIM16	423.614	1.14376	0.184045	2.63365e-11	3.31085e-10
NDRG2	360.944	-2.03326	0.339255	2.64535e-11	3.32279e-10
LPAR2	171.161	0.704484	0.114562	2.71425e-11	3.40569e-10
CHSY1	1677	-0.408101	0.0641386	2.71716e-11	3.40569e-10
CES1	1083.24	1.54587	0.248955	2.71808e-11	3.40569e-10
TLN2	187.944	-1.32626	0.213082	2.79364e-11	3.49747e-10
ATOSA	1351.46	0.659366	0.107194	2.80675e-11	3.51098e-10
GSK3A	1236.52	0.283867	0.0439207	2.85438e-11	3.56763e-10
TMEM19	2161.64	-0.405051	0.0637088	2.86827e-11	3.58203e-10
EIPR1	462.218	-0.299382	0.046404	2.87443e-11	3.58676e-10
PPFIA1	4180.8	0.328892	0.05116	2.90309e-11	3.61955e-10
NTHL1	19.1256	-1.09624	0.177138	2.9464e-11	3.67053e-10
TERF1	1050.57	-0.223806	0.0344314	2.98434e-11	3.71475e-10
ISCA2	554.002	-0.445435	0.0706482	2.98862e-11	3.71701e-10
EXO1	86.9036	-1.73526	0.283105	3.015e-11	3.74675e-10
RHEB	3554.23	0.377563	0.0591902	3.02699e-11	3.75858e-10
SERINC2	728.342	1.31809	0.212237	3.03615e-11	3.76687e-10
TGFBR1	8109.43	-0.581438	0.0942185	3.04892e-11	3.77653e-10
ABCB9	42.53	-1.55612	0.251452	3.04838e-11	3.77653e-10
GPR160	382.143	-0.865033	0.140873	3.07107e-11	3.80086e-10
CSNK1E	473.484	0.518737	0.0834003	3.08068e-11	3.80964e-10
SFT2D2	5523.04	-0.254263	0.0393037	3.13443e-11	3.87295e-10
NECAP1	1537.12	0.334357	0.0521727	3.21744e-11	3.97227e-10
MITF	5560.33	0.559274	0.0905613	3.26632e-11	4.02935e-10
CXCR4	3080.42	1.42095	0.229359	3.31202e-11	4.0824e-10
FES	227.806	-0.874019	0.142663	3.38066e-11	4.16362e-10
MARCKS	32217.6	-1.73787	0.284553	3.42543e-11	4.21534e-10
ORC6	84.8616	-1.38878	0.22432	3.43332e-11	4.22162e-10
CCNE2	274.228	-1.29324	0.209066	3.51017e-11	4.31261e-10
TPTEP2-CSNK1E	474.22	0.517606	0.0835024	3.54977e-11	4.35774e-10
NCK2	572.258	0.770738	0.126278	3.60967e-11	4.42769e-10
USP33	3941.4	0.441295	0.0703139	3.71252e-11	4.54918e-10
IDH2	2460.68	-0.559248	0.0908554	3.71472e-11	4.54918e-10
BCL2L1	3560.24	0.549293	0.089128	3.71937e-11	4.5512e-10
PPHLN1	1450.48	-0.210283	0.0324614	3.73715e-11	4.56927e-10
DOCK6	118.791	1.18569	0.192354	3.74496e-11	4.57513e-10
ZNF317	1632.09	0.196671	0.0303288	3.89087e-11	4.7442e-10
CLEC17A	26.8318	2.65178	0.46407	3.88923e-11	4.7442e-10
ACTR3	37953.5	-0.380618	0.0600641	3.89274e-11	4.7442e-10
DHODH	92.671	-0.640123	0.104899	3.94904e-11	4.80895e-10
RRAS	533.94	-0.583912	0.0952799	3.95683e-11	4.81456e-10
SDC2	23932.6	0.951553	0.15568	4.00993e-11	4.87527e-10
LOC102724428	68.3681	1.37062	0.222291	4.0196e-11	4.88311e-10
BARD1	440.252	-1.00562	0.164285	4.03642e-11	4.89961e-10
PCGF1	213.168	0.38133	0.0602987	4.20917e-11	5.10522e-10
LST1	7.98498	-2.0523	0.347524	4.21559e-11	5.10892e-10
DMD	53.1956	2.33	0.403858	4.27772e-11	5.18008e-10
SSH1	4792.3	0.5833	0.0953754	4.29248e-11	5.1938e-10
CDH13	28.0891	-1.42139	0.231088	4.35254e-11	5.26227e-10
CRTAM	1114.58	0.862984	0.141902	4.4136e-11	5.33184e-10
GTPBP2	2031.66	0.742034	0.122248	4.41833e-11	5.3333e-10
PFKFB4	511.95	-0.652069	0.107248	4.4384e-11	5.35327e-10
VAT1	13748.5	0.541507	0.0881919	4.47829e-11	5.39708e-10
AK2	2336.24	-0.483785	0.0780643	4.48766e-11	5.40409e-10
CRTC3	1954.34	0.330703	0.0519993	4.50814e-11	5.42444e-10
UTP6	1924.32	-0.405989	0.0646209	4.62588e-11	5.55289e-10
MFHAS1	3540.48	0.634604	0.104394	4.62569e-11	5.55289e-10
FOXP4	389.495	0.617166	0.101409	4.62577e-11	5.55289e-10
CDC42BPB	3060.26	0.289023	0.0452649	4.65524e-11	5.58371e-10
ME1	3560.29	1.05092	0.17221	4.76711e-11	5.71338e-10
RNASEK	4114.74	0.407668	0.0649646	4.79177e-11	5.73839e-10
CYP19A1	128.215	-1.84684	0.307953	4.83664e-11	5.78755e-10
INPP5K	593.886	0.492063	0.0796818	4.86742e-11	5.8198e-10
CSF1R	6505.32	-1.6972	0.279804	4.89777e-11	5.85146e-10
HCCS	1292.59	-0.2823	0.044241	4.92916e-11	5.87508e-10
GADD45GIP1	1342.52	0.369395	0.0585262	4.92661e-11	5.87508e-10
ANK2	208.639	-1.11338	0.182276	4.92894e-11	5.87508e-10
TOM1	3125.01	0.496253	0.0804586	4.96125e-11	5.90868e-10
BRD10	1881.77	0.272594	0.0426833	4.96602e-11	5.90973e-10
PAPLN	587.111	1.2545	0.204843	5.03151e-11	5.98296e-10
MT1M	685.129	-4.41682	0.820241	5.05887e-11	6.01077e-10
MATCAP1	183.627	-0.59	0.0969814	5.12088e-11	6.07969e-10
EID3	38.9476	1.26144	0.20606	5.12822e-11	6.08364e-10
KCTD12	23807.6	-1.106	0.181347	5.17963e-11	6.13983e-10
RIMS3	176.752	-1.03771	0.170577	5.27684e-11	6.25016e-10
CLMP	57.4709	1.57812	0.259043	5.31606e-11	6.29171e-10
SVBP	253.874	0.419955	0.0672562	5.34242e-11	6.31798e-10
STX11	2562.58	0.721208	0.119424	5.35972e-11	6.33349e-10
XAF1	5684.48	-1.18322	0.193905	5.47043e-11	6.45928e-10
ZNF117	1075.4	0.574357	0.0944613	5.56219e-11	6.56252e-10
ACOT11	205.006	-0.887482	0.14679	5.62296e-11	6.62905e-10
STRN3	1419.44	0.377545	0.0601045	5.6721e-11	6.6818e-10
SPTA1	17.8466	1.50139	0.246333	5.77873e-11	6.80212e-10
CHAF1A	332.206	-0.751936	0.124841	5.90043e-11	6.93999e-10
SRSF10	3346.76	-0.22599	0.0353431	5.92826e-11	6.96731e-10
TNFRSF21	3110.75	1.2817	0.210247	6.05434e-11	7.10998e-10
NQO1	5041.38	0.811476	0.134731	6.06205e-11	7.11352e-10
PHYH	1119.51	0.457745	0.0740744	6.06798e-11	7.11497e-10
NAAA	959.783	-0.425822	0.0685559	6.30041e-11	7.3818e-10
SULT1C2	818.932	1.28645	0.211267	6.32885e-11	7.4094e-10
ARFIP1	1997.61	-0.279263	0.0440453	6.50435e-11	7.60898e-10
JPH4	41.485	-1.6562	0.274518	6.5495e-11	7.6559e-10
QDPR	731.754	-0.403924	0.0648412	6.59253e-11	7.70026e-10
CALCOCO1	1771.8	0.691513	0.115106	6.61208e-11	7.71714e-10
LSM4	851.312	-0.447018	0.0723594	6.64829e-11	7.75345e-10
GREM1	95.0676	1.6299	0.269898	6.67779e-11	7.78186e-10
ARHGEF9	317.146	-0.581226	0.0961607	6.7692e-11	7.88232e-10
ABCC5	932.112	0.607707	0.100965	7.21217e-11	8.39169e-10
ATP5F1B	12889.3	-0.321694	0.0511175	7.24905e-11	8.42813e-10
CCDC137	427.989	-0.357318	0.0570656	7.31403e-11	8.49716e-10
UMAD1	781.017	0.327508	0.0520991	7.36219e-11	8.54657e-10
CAP1	30554.9	-0.428644	0.0693258	7.378e-11	8.55837e-10
TRMT112	1080.11	0.381796	0.0612403	7.44744e-11	8.63231e-10
KLF15	9.67777	2.35851	0.416338	7.47048e-11	8.6524e-10
DHRS4L1	16.2373	-1.55997	0.25836	7.57779e-11	8.76999e-10
GPR65	2613.58	-0.752892	0.125993	7.88811e-11	9.12217e-10
TMEM150B	425.416	0.559879	0.0927799	7.90087e-11	9.12996e-10
RFT1	584.083	-0.326217	0.0519821	7.93641e-11	9.16405e-10
PDIA4	5914.41	-0.619399	0.103289	7.9977e-11	9.22779e-10
TXLNG	612.351	0.309133	0.0492202	8.35147e-11	9.62864e-10
ISOC2	279.352	-0.72521	0.121565	8.3994e-11	9.67655e-10
RSRP1	911.108	0.405836	0.065641	8.74446e-11	1.00664e-09
WDR41	1950.07	-0.24798	0.0392793	8.95565e-11	1.03017e-09
TMEM135	1380.68	0.651368	0.10919	9.02192e-11	1.03701e-09
SELPLG	2571.4	-0.686351	0.115222	9.07107e-11	1.04108e-09
MMP25	231.44	-1.5558	0.258911	9.06706e-11	1.04108e-09
MYLK4	253.169	0.374473	0.0602973	9.09585e-11	1.04313e-09
PMF1	364.989	0.346329	0.0555301	9.12823e-11	1.04606e-09
IPO8	3454.06	-0.293097	0.0467075	9.31066e-11	1.06616e-09
FANCE	278.894	-1.15536	0.192238	9.32435e-11	1.06692e-09
ADAP1	331.217	-0.620122	0.103882	9.44188e-11	1.07955e-09
DNAJC11	1225.52	-0.33481	0.0536553	9.52415e-11	1.08814e-09
ERP27	44.9135	-1.36101	0.225952	9.55801e-11	1.09118e-09
SPSB1	1056.44	1.31419	0.218219	9.56847e-11	1.09155e-09
WAC	6163.84	0.302892	0.0483703	9.68989e-11	1.10457e-09
BOD1	444.256	0.28532	0.0454774	9.7186e-11	1.10701e-09
PLB1	142.627	-1.47476	0.245361	9.84338e-11	1.12039e-09
C3orf62	371.759	0.413615	0.0672033	9.85668e-11	1.12106e-09
EOLA1	227.796	-0.358402	0.0576853	9.89147e-11	1.12417e-09
S100A9	25059.4	-1.46537	0.243914	1.00873e-10	1.14557e-09
DUSP19	108.306	-0.597416	0.100089	1.01636e-10	1.15337e-09
DNAJB6	6092.16	-0.482251	0.0794786	1.02429e-10	1.1615e-09
RASGRP4	191.613	-1.0638	0.177937	1.02618e-10	1.16277e-09
NME8	72.0124	-1.17653	0.196185	1.02769e-10	1.16362e-09
AP5B1	3265.73	1.12515	0.187956	1.0451e-10	1.18245e-09
SOX4	709.485	1.04186	0.174486	1.04798e-10	1.18482e-09
SIRPB2	831.003	-0.836071	0.140879	1.05403e-10	1.19078e-09
VGLL4	1520.41	-0.410087	0.0667581	1.08901e-10	1.22937e-09
JMY	647.491	0.943519	0.158696	1.09516e-10	1.2354e-09
EPN1	880.287	0.427078	0.0697627	1.09638e-10	1.23585e-09
PPAN-P2RY11	591.577	-0.431577	0.0705662	1.10039e-10	1.23945e-09
EFL1	1419.55	0.26655	0.0425538	1.1279e-10	1.26945e-09
AARSD1	200.744	-0.440916	0.0722731	1.1287e-10	1.26945e-09
BDH2	515.966	-0.444716	0.0729591	1.13378e-10	1.27422e-09
MTMR2	2927.87	0.297294	0.0476603	1.16013e-10	1.30287e-09
SMAP1	1852.66	0.353678	0.0571424	1.18124e-10	1.32559e-09
RTN4IP1	240.301	-0.463361	0.0763936	1.19002e-10	1.33446e-09
CYRIB	8160.23	-0.325636	0.0524205	1.19347e-10	1.33696e-09
ACRBP	143.904	-0.868707	0.146779	1.19401e-10	1.33696e-09
EIF4B	11610	0.43891	0.0720308	1.1993e-10	1.34189e-09
MARVELD1	485.632	-0.847754	0.143344	1.20338e-10	1.34546e-09
NOP53	1264.81	0.559541	0.0938307	1.22811e-10	1.3721e-09
LMTK2	687.958	0.653238	0.110488	1.24396e-10	1.38878e-09
ABCC4	478.243	-0.838889	0.142138	1.28547e-10	1.43407e-09
UBQLN1	7707.86	0.190901	0.0302941	1.33832e-10	1.49194e-09
NAA50	8174.33	0.405926	0.0664196	1.36521e-10	1.52079e-09
SLC39A8	33192.5	-2.18922	0.388809	1.38678e-10	1.54369e-09
UST	101.478	1.19831	0.201412	1.38959e-10	1.54568e-09
PRKAA1	3684.74	-0.441821	0.0728803	1.42363e-10	1.58238e-09
CISD2	2017.24	0.426078	0.0701537	1.49303e-10	1.6583e-09
FLNB	2446.48	1.38375	0.232686	1.50467e-10	1.67e-09
ADAT2	166.029	-0.752447	0.128333	1.5551e-10	1.72472e-09
CCAR1	3762.75	-0.229902	0.0368347	1.55896e-10	1.72774e-09
TAB3	2533.17	0.272314	0.0438619	1.56477e-10	1.73291e-09
CDKN1B	1815.61	0.457497	0.0758951	1.56637e-10	1.73341e-09
PSMB7	2789.65	0.207341	0.0331302	1.59271e-10	1.76128e-09
CLDND1	2489.22	0.412614	0.0678858	1.60203e-10	1.77029e-09
MEPCE	794.197	0.270167	0.0435478	1.62615e-10	1.79563e-09
ATF4	4766.44	0.800062	0.136593	1.63599e-10	1.80518e-09
HTD2	1050.26	-0.295621	0.0478052	1.646e-10	1.81491e-09
CFAP36	741.519	0.436418	0.0721945	1.64902e-10	1.81692e-09
TXN	31086.7	1.09745	0.185931	1.67358e-10	1.84264e-09
FBXL18	719.133	-1.01595	0.172569	1.67763e-10	1.84576e-09
MAPK6	5122.41	0.430047	0.0710951	1.68834e-10	1.85619e-09
APOBEC3C	2299.06	-0.570327	0.0966214	1.69308e-10	1.86005e-09
GPX8	18.1558	-1.86945	0.323896	1.69995e-10	1.86626e-09
RNASEH2C	696.405	0.387321	0.0635543	1.73096e-10	1.89892e-09
NEK6	6466.42	-0.618378	0.105377	1.75798e-10	1.92717e-09
TVP23B	1533.53	0.289237	0.0468199	1.76218e-10	1.92902e-09
BTRC	1104.33	0.255421	0.0411836	1.76221e-10	1.92902e-09
SETDB2	2559.6	0.604445	0.102974	1.81485e-10	1.9852e-09
MIF4GD	332.386	-0.522717	0.0881714	1.85338e-10	2.02589e-09
SCD	65119.3	1.38904	0.234988	1.85606e-10	2.02736e-09
SLC16A1	1755.43	-0.926019	0.158233	1.87172e-10	2.043e-09
CREBRF	2051.53	0.870724	0.149055	1.8893e-10	2.06069e-09
STX7	6288.72	0.383663	0.0630679	1.89976e-10	2.07062e-09
SLC37A2	5431.44	0.572005	0.0972673	1.92031e-10	2.09151e-09
PPARD	3157.54	-0.792578	0.135973	1.9287e-10	2.09914e-09
LGALS3	29754.6	0.760475	0.13056	1.95837e-10	2.1299e-09
PGP	314.709	-0.399405	0.0659142	1.97615e-10	2.1477e-09
TUBB2A	264.186	-0.854796	0.146601	1.98724e-10	2.1582e-09
SNAPC1	446.68	0.623546	0.106716	2.01805e-10	2.1901e-09
NATD1	258.462	0.800385	0.137491	2.02466e-10	2.1957e-09
CYRIA	3826.58	0.719482	0.123689	2.0625e-10	2.23514e-09
CCDC126	429.273	0.350492	0.0574463	2.09205e-10	2.26554e-09
TMSB4X	79471.2	-0.719119	0.12368	2.09396e-10	2.266e-09
GNAI3	6008.01	-0.313209	0.0510915	2.12337e-10	2.29617e-09
TXNDC9	1493.12	-0.298442	0.0486048	2.13997e-10	2.31248e-09
FAIM	1148.18	0.926052	0.158862	2.14272e-10	2.3138e-09
PPP3CC	1297.52	0.51292	0.0867703	2.18483e-10	2.35759e-09
NFKBIE	1906.09	-0.72867	0.125637	2.27493e-10	2.45307e-09
PHF13	550.875	0.309996	0.0506451	2.28691e-10	2.46424e-09
TM7SF3	2814.34	-0.293546	0.0478647	2.29186e-10	2.46782e-09
HEBP2	676.676	0.477799	0.0804257	2.30784e-10	2.48326e-09
RGS19	648.706	-0.579161	0.0991202	2.34075e-10	2.51511e-09
MT1G	2962.01	-3.50289	0.643023	2.33935e-10	2.51511e-09
ZNF333	1232.35	-0.956476	0.164397	2.36258e-10	2.53676e-09
CDCA4	258.282	0.597078	0.102471	2.41206e-10	2.58806e-09
TMEM236	1035.03	-2.21689	0.401818	2.45865e-10	2.63618e-09
KHK	37.6243	-0.879845	0.151847	2.51644e-10	2.69624e-09
CSGALNACT2	7715.49	0.504643	0.0856115	2.54827e-10	2.72841e-09
TADA2B	1197.06	0.272906	0.0445249	2.57256e-10	2.75248e-09
ATL1	335.654	-0.808866	0.139928	2.58643e-10	2.76536e-09
FUT7	28.7039	-1.42037	0.242778	2.61693e-10	2.796e-09
HMGXB4	1343.46	0.213611	0.0346006	2.63206e-10	2.81019e-09
MSH3	834.996	-0.305941	0.0501435	2.63561e-10	2.812e-09
CSNK2A1	3877.49	0.266137	0.0434229	2.65894e-10	2.8349e-09
NOLC1	1707.46	-0.389663	0.0647309	2.70149e-10	2.87719e-09
COQ3	137.493	-0.641794	0.110902	2.70241e-10	2.87719e-09
ERLEC1	3357.17	0.208415	0.0337577	2.71148e-10	2.88482e-09
DCTN6	1333.8	0.273345	0.0446724	2.7407e-10	2.91387e-09
COX17	735.994	0.425422	0.071203	2.75512e-10	2.92715e-09
TNRC18	1589.27	-0.401473	0.0668897	2.77409e-10	2.94523e-09
SEPTIN6	1444.6	-0.47538	0.0803953	2.78099e-10	2.9505e-09
TMED7-TICAM2	1902.5	-0.431095	0.0722735	2.80838e-10	2.97747e-09
RPGRIP1	69.0704	-1.67228	0.289418	2.82494e-10	2.99294e-09
PIK3R1	3328.66	-0.422596	0.0707674	2.8677e-10	3.03612e-09
NSD3	2699.78	0.300494	0.0493295	2.87301e-10	3.03814e-09
HSDL1	1190.63	0.273395	0.0447362	2.87362e-10	3.03814e-09
TRIM4	1125.56	0.326294	0.0537502	2.88804e-10	3.04489e-09
KLHL24	2770.79	0.627881	0.108605	2.88768e-10	3.04489e-09
GPC1	17.2554	1.54336	0.265423	2.8854e-10	3.04489e-09
C10orf105	62.3079	1.62427	0.280435	2.88243e-10	3.04489e-09
TUBB4B	2959.93	-0.339657	0.0560722	2.91695e-10	3.07324e-09
SRSF4	2341	0.245813	0.0401353	3.01065e-10	3.16755e-09
FLYWCH2	168.213	-0.374941	0.0623021	3.00997e-10	3.16755e-09
THOP1	320.816	-0.474966	0.0805556	3.08995e-10	3.24873e-09
HGH1	190.703	-0.531873	0.0911742	3.12006e-10	3.27812e-09
CNEP1R1	1364.54	-0.334416	0.0552791	3.1513e-10	3.30865e-09
SRGAP3	63.4592	-1.16557	0.200774	3.15478e-10	3.31001e-09
IGF2R	44355	0.567306	0.0979095	3.30056e-10	3.46056e-09
IFNAR2	4081.03	0.348933	0.0579451	3.45085e-10	3.61564e-09
ARHGAP31	7938.05	-0.849024	0.148042	3.46615e-10	3.62917e-09
GABARAPL1	3791.99	0.444792	0.075315	3.63141e-10	3.79957e-09
AK9	130.891	0.837652	0.146365	3.68616e-10	3.8542e-09
COX15	2124.84	-0.223736	0.0366247	3.73302e-10	3.9005e-09
SCAMP2	2771.61	-0.299193	0.0494547	3.74526e-10	3.9106e-09
RIPK2	3434.16	0.773402	0.135417	3.82628e-10	3.9897e-09
MFN2	3534.59	-0.254746	0.0419033	3.82479e-10	3.9897e-09
EHBP1L1	6285.75	-0.489372	0.083768	3.87314e-10	4.03578e-09
ITGB8	12829.7	2.86742	0.540587	3.93157e-10	4.09385e-09
ZBTB44	1721.83	0.582256	0.101234	3.99292e-10	4.15489e-09
STARD3	1197.55	0.32061	0.0532514	4.04464e-10	4.20582e-09
AHCYL1	6969.13	0.307266	0.0509779	4.14088e-10	4.30294e-09
ADPGK	6658.48	0.394359	0.0663737	4.21743e-10	4.37948e-09
ZFP91	5017.22	0.186316	0.0304163	4.23276e-10	4.3924e-09
TARS1	5201.55	0.315831	0.0525211	4.33139e-10	4.49167e-09
HSD17B14	819.414	0.74767	0.131446	4.37076e-10	4.52939e-09
KIFBP	1435.8	-0.286789	0.047531	4.37941e-10	4.53526e-09
PRKCH	1649.17	0.963806	0.16878	4.44702e-10	4.59993e-09
FABP5	7330.73	1.07727	0.187965	4.44792e-10	4.59993e-09
ELAVL4	11.4326	-2.5711	0.485608	4.52979e-10	4.6814e-09
FMNL2	10641.7	0.534348	0.0926665	4.59839e-10	4.74906e-09
RIN2	3514.48	-1.02965	0.180119	4.6056e-10	4.74924e-09
MSH6	1498.64	-0.497828	0.0857805	4.60717e-10	4.74924e-09
ACOT7	779.066	-0.641322	0.112572	4.60796e-10	4.74924e-09
USP31	507.235	0.50394	0.0869368	4.61223e-10	4.7504e-09
CDC45	38.0813	-2.09915	0.384115	4.63126e-10	4.76677e-09
TMEM41B	2202.89	-0.347527	0.0581685	4.64743e-10	4.78017e-09
USP13	977.584	-0.617394	0.108231	4.68398e-10	4.8145e-09
NCKAP5L	619.614	-0.416216	0.0705659	4.68887e-10	4.81626e-09
KLK4	10.1691	1.85552	0.331342	4.71205e-10	4.83679e-09
C1orf216	602.087	0.390152	0.0658479	4.79669e-10	4.92034e-09
COPZ2	68.9115	-0.73949	0.130378	4.80668e-10	4.92725e-09
SIGLEC15	1261.91	1.02242	0.179138	4.81304e-10	4.93044e-09
ARHGAP30	7669.04	-0.44721	0.0764127	4.91402e-10	5.03048e-09
ASAH1	55129.6	0.51032	0.0883088	4.92429e-10	5.03759e-09
CIAPIN1	681.117	-0.275294	0.0457152	4.96383e-10	5.07462e-09
ING3	561.323	-0.358532	0.0602452	5.02034e-10	5.12894e-09
RBM11	17.1042	1.53831	0.269052	5.05981e-10	5.16577e-09
USP45	399.51	0.3166	0.0528813	5.07442e-10	5.17372e-09
GSTA4	14.2023	-1.22544	0.213835	5.07141e-10	5.17372e-09
WDR45B	1899.25	0.246593	0.040838	5.1367e-10	5.23371e-09
KNSTRN	449.323	0.577533	0.101116	5.15769e-10	5.25156e-09
MNT	689.792	0.467395	0.0803163	5.17165e-10	5.26224e-09
MFSD14A	3341.16	-0.252195	0.0418235	5.26163e-10	5.35021e-09
ZNF384	1143.45	0.248692	0.0412355	5.31855e-10	5.40446e-09
LMO2	1010.32	-1.31906	0.230323	5.38876e-10	5.47214e-09
DIPK2A	1007.13	-0.613783	0.108022	5.39823e-10	5.47808e-09
CBLN3	99.5479	-1.31254	0.2293	5.47089e-10	5.5444e-09
BBS12	205.078	0.455569	0.078217	5.46901e-10	5.5444e-09
FRY	239.14	-0.684193	0.121009	5.52071e-10	5.58995e-09
CREB3L2	3977.78	-0.283324	0.0472313	5.52322e-10	5.58995e-09
ENC1	1101.23	-2.0601	0.377711	5.5434e-10	5.60664e-09
NAE1	1124.92	0.233619	0.0387069	5.58415e-10	5.64409e-09
FAM184B	198.172	0.447095	0.0766959	5.64752e-10	5.70434e-09
SMARCC2	3283.56	0.33401	0.0561256	5.77544e-10	5.82965e-09
HMGN4	2398.69	0.298392	0.0499069	5.81449e-10	5.86517e-09
LRP10	5187.31	0.428062	0.0731999	5.8208e-10	5.86763e-09
JAZF1	927.138	-0.613885	0.108318	5.87678e-10	5.92012e-09
NSL1	1132.38	-0.301553	0.0504763	5.90117e-10	5.93803e-09
NAP1L5	124.183	-0.818401	0.145125	5.90239e-10	5.93803e-09
SLC35D2	744.244	0.360313	0.0608535	5.96489e-10	5.99693e-09
NDC1	942.02	-0.396226	0.0673711	5.98982e-10	6.01801e-09
ZNF43	121.139	-0.536393	0.0938157	6.07099e-10	6.09552e-09
RNF43	185.207	-1.10176	0.193965	6.10294e-10	6.12354e-09
MIS18A	217.536	-0.431577	0.0739591	6.11223e-10	6.12881e-09
DUSP15	9.07365	3.07595	0.587927	6.20082e-10	6.21353e-09
CFAP97	1782.29	0.365112	0.0618359	6.39607e-10	6.40494e-09
MBOAT2	496.725	-1.69395	0.30119	6.41394e-10	6.41859e-09
RAP2A	9858.52	0.518357	0.0905377	6.43417e-10	6.43459e-09
APOBR	3312.75	-0.536563	0.0940318	6.48407e-10	6.48022e-09
MBD4	3381.35	-0.386877	0.0658311	6.55939e-10	6.55118e-09
ERV3-1-ZNF117	955.961	0.557475	0.0980513	6.57436e-10	6.56181e-09
BLOC1S1	1003.78	0.301838	0.0506855	6.61915e-10	6.60216e-09
ANKRA2	580.361	0.408127	0.0697642	6.63817e-10	6.61679e-09
GNAI2	17448.6	-0.399617	0.0681962	6.65276e-10	6.62697e-09
FXR1	3664.67	0.261456	0.0436909	6.67359e-10	6.64045e-09
CAPZA2	10877.7	-0.26638	0.0445418	6.67505e-10	6.64045e-09
BLVRB	1203.16	1.06932	0.189049	6.76499e-10	6.72551e-09
TRAM2	686.446	-0.727328	0.129613	6.8343e-10	6.78997e-09
RAB11FIP1	5570.77	0.462094	0.0799638	6.84265e-10	6.79381e-09
PITPNM1	619.511	0.381054	0.0648904	7.0089e-10	6.95432e-09
PIGX	871.976	-0.574805	0.101554	7.05693e-10	6.99739e-09
NUP43	1501.29	-0.263285	0.0441056	7.24569e-10	7.17986e-09
DDX6	7736.8	-0.294978	0.0496253	7.30859e-10	7.23746e-09
POLA1	441.422	-0.512065	0.0896792	7.31939e-10	7.24343e-09
PKD2L1	259.178	1.66801	0.297318	7.35065e-10	7.26961e-09
TEX264	543.537	-0.356205	0.0605104	7.5203e-10	7.43255e-09
TUBGCP4	830.136	0.308608	0.0520622	7.57291e-10	7.47966e-09
MED13	6392.58	0.405919	0.0696238	7.59473e-10	7.49634e-09
CCDC30	96.717	0.800126	0.143276	8.00049e-10	7.8917e-09
PLPP5	507.255	0.367822	0.0627322	8.05418e-10	7.9395e-09
HVCN1	2676.82	-0.694237	0.124271	8.07324e-10	7.95311e-09
NCAPD3	767.316	-0.406818	0.0699936	8.39754e-10	8.26722e-09
PHF2	1235.63	0.293196	0.0495173	8.47613e-10	8.33917e-09
PRKRA	729.575	0.310246	0.0525419	8.63389e-10	8.48887e-09
PLCXD1	36.9899	1.24086	0.220128	8.70068e-10	8.549e-09
TLNRD1	1663.44	0.55548	0.0985076	8.71596e-10	8.55292e-09
BMP8B	56.4823	-0.742378	0.133323	8.71584e-10	8.55292e-09
DERPC	2211.18	-0.244014	0.0409913	8.80569e-10	8.63538e-09
KIAA0513	2438.12	0.638122	0.114238	8.85764e-10	8.68072e-09
NIFK	1164.3	-0.475751	0.0832314	8.99234e-10	8.80703e-09
FBXO22	740.375	0.236178	0.0396605	9.04686e-10	8.85471e-09
RNF122	90.7617	0.702701	0.126296	9.11552e-10	8.91615e-09
LDHA	23620.5	-0.849488	0.152636	9.15809e-10	8.95202e-09
RTN1	793.261	-1.13481	0.202175	9.19837e-10	8.9856e-09
EXT2	2672.61	0.263012	0.0443651	9.32099e-10	9.09952e-09
SARM1	488.561	-0.999495	0.178924	9.34839e-10	9.1204e-09
SUV39H1	143.734	-0.612647	0.109713	9.5738e-10	9.3343e-09
CHTF8	2212.89	-0.243736	0.0410556	9.72869e-10	9.47922e-09
MFSD13A	338.36	0.967937	0.173685	9.74809e-10	9.49202e-09
SRSF2	4120.24	-0.377032	0.0647978	9.91718e-10	9.65047e-09
SDR39U1	740.457	0.264882	0.0447855	1.00531e-09	9.77646e-09
CHLSN	444.232	0.495819	0.0873966	1.00756e-09	9.79205e-09
GPS2	673.5	0.360486	0.0618111	1.01626e-09	9.87029e-09
SMPD2	273.161	0.552259	0.0983564	1.01849e-09	9.88564e-09
MFSD9	380.757	0.291167	0.0494425	1.03884e-09	1.00767e-08
TVP23C-CDRT4	159.383	0.612512	0.110005	1.05054e-09	1.01836e-08
ATP13A3	37020.1	0.707579	0.127833	1.06964e-09	1.03622e-08
AMD1	5744.95	-0.46766	0.0821562	1.09393e-09	1.05907e-08
TRIO	4079.12	0.440998	0.0770973	1.12858e-09	1.09192e-08
MED13L	2925.87	0.357666	0.0615078	1.14443e-09	1.10655e-08
AURKA	534.545	-0.684223	0.123802	1.14816e-09	1.10945e-08
SLC37A4	396.327	-0.665157	0.12047	1.21631e-09	1.17456e-08
LATS2	1096.72	0.376569	0.0651344	1.23995e-09	1.19662e-08
ZNF579	126.097	0.589455	0.106185	1.25085e-09	1.20637e-08
SIK2	1790.2	0.44464	0.0780435	1.25489e-09	1.2095e-08
UNKL	688.233	0.423017	0.0739061	1.25962e-09	1.21329e-08
LACC1	8364.26	-1.24308	0.223235	1.27556e-09	1.22786e-08
CLECL1P	89.6518	-1.30839	0.234781	1.27643e-09	1.22792e-08
GPD1L	543.374	-0.755323	0.137359	1.28851e-09	1.23875e-08
PPARGC1B	1164.33	-0.883442	0.160417	1.30258e-09	1.25148e-08
IL36B	140.576	2.01204	0.377877	1.3037e-09	1.25177e-08
ESYT1	5934.32	-0.419285	0.0732853	1.31289e-09	1.25979e-08
STN1	307.028	-0.505424	0.0900033	1.32329e-09	1.26897e-08
GNPAT	1948.24	0.199141	0.0336112	1.3479e-09	1.29175e-08
IL6	1130.79	-3.40841	0.668922	1.34914e-09	1.29213e-08
COG5	2841.83	0.205203	0.0346891	1.37404e-09	1.31514e-08
PEX26	1250.41	-0.184516	0.0311021	1.41394e-09	1.35247e-08
ZNF66	30.8886	-0.907225	0.165183	1.44346e-09	1.37984e-08
MSTO1	139.386	-0.678605	0.123695	1.45592e-09	1.39088e-08
PLK4	137.226	-1.03823	0.188324	1.46161e-09	1.39544e-08
PPID	2251.37	0.24981	0.0425991	1.46455e-09	1.39736e-08
LEPROT	6953.12	0.319183	0.0549679	1.4863e-09	1.41722e-08
FOXO4	411.384	0.639572	0.116479	1.51992e-09	1.44836e-08
TRAPPC11	3295.68	0.249255	0.0425558	1.53255e-09	1.45949e-08
BLNK	701.448	-0.741258	0.135632	1.56042e-09	1.48509e-08
OGG1	166.028	-0.552754	0.0997794	1.56633e-09	1.48978e-08
GINS2	53.2523	-1.70474	0.312455	1.57066e-09	1.49296e-08
TRDMT1	338.876	-0.381467	0.0665398	1.59725e-09	1.51729e-08
NDN	79.7405	-0.929054	0.169621	1.59929e-09	1.51828e-08
TXNL4B	380.869	-0.41985	0.0738556	1.61831e-09	1.53537e-08
DENND5A	5037.22	0.455526	0.0807738	1.62263e-09	1.5385e-08
HOMEZ	1161.6	0.361445	0.062846	1.62975e-09	1.54429e-08
ACADS	355.253	0.536581	0.0967812	1.65994e-09	1.57191e-08
MTFR1L	1015.2	0.191523	0.0324741	1.66926e-09	1.57975e-08
RFC3	240.728	-0.716118	0.131396	1.71846e-09	1.6253e-08
GPAM	420.26	-0.444208	0.0787165	1.72517e-09	1.63063e-08
CAPN5	162.662	0.67398	0.123516	1.73045e-09	1.6346e-08
TLR7	120.316	-2.27894	0.444207	1.7567e-09	1.65836e-08
SDS	2166.88	1.22166	0.221854	1.77143e-09	1.67123e-08
POLR3G	89.2437	-0.895766	0.164292	1.78296e-09	1.68052e-08
ATP5MK	1601.53	-0.244279	0.0418569	1.7835e-09	1.68052e-08
BCORL1	448.666	0.464176	0.0827559	1.81926e-09	1.71315e-08
KIF3A	454.579	0.432581	0.0766307	1.85767e-09	1.74824e-08
CYSLTR2	74.1	-1.60953	0.294707	1.85996e-09	1.7493e-08
MICU1	2593.05	0.27445	0.0472888	1.8716e-09	1.75807e-08
CCNJ	856.022	0.308251	0.053358	1.87119e-09	1.75807e-08
ATP5F1C	4040.41	-0.274044	0.0472187	1.87505e-09	1.76023e-08
JOSD1	2544.61	0.303926	0.0525867	1.88254e-09	1.76617e-08
WDR82	4136.74	-0.15587	0.0263539	1.91535e-09	1.79583e-08
TMEM259	1420.9	0.283482	0.0489827	1.97786e-09	1.85329e-08
RHOBTB1	357.776	-0.853536	0.157274	1.98545e-09	1.85926e-08
CCDC34	75.8385	-0.832592	0.153564	2.01907e-09	1.88957e-08
UBXN11	450.669	0.528747	0.0958339	2.02237e-09	1.8915e-08
COL15A1	29.1866	-1.28923	0.234976	2.0363e-09	1.90335e-08
FCGRT	3726.68	0.373462	0.0655492	2.07092e-09	1.93452e-08
ACACA	191.652	-1.30987	0.23886	2.07767e-09	1.93963e-08
LFNG	638.742	-0.803524	0.148498	2.11556e-09	1.97378e-08
UBE2N	2626.68	-0.30511	0.0530045	2.14746e-09	2.00232e-08
CCT3	4094.27	-0.294404	0.0510718	2.15252e-09	2.0058e-08
PPCDC	96.0406	-0.61126	0.11238	2.19492e-09	2.04405e-08
SIGLEC11	23.45	-1.7686	0.32982	2.20431e-09	2.05154e-08
RAB8B	7241.2	0.291553	0.0505946	2.20707e-09	2.05212e-08
BACC1	828.508	-0.428208	0.0761849	2.20764e-09	2.05212e-08
UPF1	1808.17	-0.190445	0.0325528	2.23746e-09	2.07851e-08
PCYOX1	2932.58	-0.459602	0.0823874	2.23877e-09	2.07851e-08
SEC23A	3442.84	0.248597	0.0429114	2.2535e-09	2.0909e-08
PAX8	115.712	1.38115	0.252596	2.26188e-09	2.09739e-08
ITGB2	37636.8	-0.347633	0.0609115	2.29115e-09	2.12194e-08
ALDH18A1	384.285	-0.926818	0.171268	2.28975e-09	2.12194e-08
GPAA1	510.892	-0.353569	0.0620614	2.34703e-09	2.17104e-08
FN3KRP	410.56	-0.445947	0.0798108	2.34649e-09	2.17104e-08
CGAS	1307.34	-0.507445	0.0920677	2.37201e-09	2.1928e-08
MYO1G	1982.66	-1.3552	0.248268	2.38697e-09	2.20447e-08
FBN2	45.1203	-1.49785	0.275128	2.38753e-09	2.20447e-08
SSBP2	213.895	-0.949273	0.175571	2.39783e-09	2.21263e-08
UIMC1	522.427	0.289667	0.0504	2.43523e-09	2.24577e-08
ZXDC	617.785	0.379862	0.0670872	2.43713e-09	2.24616e-08
PTGER4	3264.34	-0.78437	0.145749	2.47522e-09	2.27727e-08
KIAA1191	2137.45	0.289761	0.0504414	2.47539e-09	2.27727e-08
BABAM2	1329	0.27117	0.0470832	2.47246e-09	2.27727e-08
BATF	166.713	-0.995649	0.184129	2.49829e-09	2.29694e-08
TSR2	901.2	-0.271431	0.0471485	2.50506e-09	2.30178e-08
ZNF284	157.422	0.437703	0.0784385	2.59858e-09	2.38625e-08
CMKLR1	7754.42	-1.10694	0.204263	2.60699e-09	2.39253e-08
MYL6	17968.1	-0.278693	0.048526	2.62691e-09	2.40936e-08
SNAP23	5921.4	-0.296354	0.0517298	2.63122e-09	2.41185e-08
PLCB2	3607.79	-0.560181	0.102944	2.63908e-09	2.41759e-08
VBP1	1762.28	-0.245418	0.0425484	2.66136e-09	2.43652e-08
RASSF2	4159.13	-1.01827	0.188597	2.66909e-09	2.44213e-08
USE1	123.292	0.477803	0.0864907	2.68394e-09	2.45424e-08
UHRF2	789.405	0.374318	0.0662901	2.76459e-09	2.52646e-08
SLAMF8	15006.9	-0.774567	0.144551	2.80868e-09	2.56521e-08
SLC29A1	1759.39	1.17475	0.216971	2.83116e-09	2.58418e-08
HPS6	412.131	-0.299438	0.0524301	2.87684e-09	2.62429e-08
ZNF473	264.023	0.423125	0.075895	2.97383e-09	2.71114e-08
SNX27	4162.57	0.313605	0.0550843	2.98303e-09	2.7179e-08
SPTSSA	1263.48	-0.37953	0.0674582	3.00786e-09	2.73887e-08
CDT1	25.5699	-1.75926	0.331538	3.03187e-09	2.75908e-08
DYRK3	362.18	1.07731	0.200033	3.04011e-09	2.76492e-08
FKBP3	1789.24	-0.392944	0.0700726	3.05606e-09	2.77775e-08
SLC15A2	87.4224	-0.817301	0.153016	3.11481e-09	2.82946e-08
ALDOC	210.968	-1.35911	0.251358	3.14443e-09	2.85465e-08
FGD4	3907.02	-0.716765	0.134204	3.14699e-09	2.85527e-08
CES4A	64.6634	-0.877582	0.164206	3.16901e-09	2.87353e-08
TTC17	1841.45	0.228092	0.0396462	3.18312e-09	2.88459e-08
ITGAE	581.209	1.05357	0.196208	3.23933e-09	2.93378e-08
LRRC25	1668.04	-1.12832	0.209748	3.29122e-09	2.97899e-08
RPP14	1380.39	-0.282322	0.0495264	3.32014e-09	3.00338e-08
ACSM3	217.952	-0.301249	0.0530016	3.34733e-09	3.02617e-08
LIN7C	2240.32	0.356488	0.063314	3.39275e-09	3.0654e-08
HCLS1	8187.87	-0.455484	0.0826722	3.41679e-09	3.08529e-08
TCF25	2284.38	0.15237	0.0261702	3.41919e-09	3.08561e-08
CXorf38	1493.72	-0.274517	0.0481487	3.4232e-09	3.08739e-08
ST18	244.17	0.779435	0.146459	3.42976e-09	3.09147e-08
PPM1N	74.6621	-1.24044	0.230329	3.44211e-09	3.10076e-08
CYLD	4265.34	-0.446682	0.0809433	3.46063e-09	3.1156e-08
PEX19	3254.07	0.345039	0.061198	3.4732e-09	3.12505e-08
SMIM13	951.715	0.334934	0.0593084	3.48402e-09	3.13293e-08
ABCD1	1386.06	0.646087	0.121002	3.49542e-09	3.14132e-08
DENND4C	8820.43	0.569209	0.105797	3.57409e-09	3.21012e-08
FBLIM1	16.8259	2.19771	0.436992	3.61881e-09	3.24836e-08
HMGB2	1378.63	0.63995	0.119964	3.64232e-09	3.26753e-08
ZFYVE26	6733.43	0.688969	0.129544	3.65461e-09	3.27661e-08
GBE1	2229.24	0.626085	0.117251	3.66377e-09	3.28288e-08
ETNK1	6907.71	-0.266961	0.0468699	3.66665e-09	3.28352e-08
PMM1	123.313	-0.50154	0.0922018	3.69955e-09	3.30907e-08
KMO	6918.31	0.550804	0.1022	3.6991e-09	3.30907e-08
CARMIL3	69.898	-1.83494	0.351023	3.71554e-09	3.32142e-08
IL1R1	1299.22	1.06255	0.198977	3.82728e-09	3.41929e-08
PPAN	421.272	-0.459208	0.0837539	3.86856e-09	3.45413e-08
TMEM184B	617.056	0.446498	0.081201	3.87564e-09	3.45638e-08
DMXL1	7378.81	0.601579	0.112592	3.87501e-09	3.45638e-08
DEGS1	5972.48	0.428989	0.0777091	3.88997e-09	3.46712e-08
TRIM44	5443.53	0.360814	0.0644188	3.9135e-09	3.48605e-08
PXMP4	172.607	-0.533391	0.0989349	4.00965e-09	3.56841e-08
NINJ2	87.1912	-0.502399	0.0926216	4.01066e-09	3.56841e-08
TOM1L2	721.825	0.87851	0.165746	4.02003e-09	3.57465e-08
SCO2	439.607	-0.60126	0.112724	4.07949e-09	3.62539e-08
MLLT10	1066.03	0.29801	0.052732	4.10364e-09	3.64472e-08
P2RY14	33.7445	-3.16466	0.651745	4.13323e-09	3.66885e-08
GALNS	1666.55	0.510143	0.0943022	4.14517e-09	3.67729e-08
PLCL2	1149.02	-0.369388	0.0661857	4.15885e-09	3.68727e-08
LGALS12	3.73732	-3.82027	0.800886	4.22922e-09	3.74747e-08
ATP2B2	25.8579	-2.0973	0.415222	4.2366e-09	3.75181e-08
FAM89A	319.914	1.51561	0.284267	4.24721e-09	3.75901e-08
SNX33	366.108	0.379675	0.0682311	4.2759e-09	3.7822e-08
RRM2	577.906	-1.66202	0.314552	4.28845e-09	3.79109e-08
SCRN3	844.123	-0.23467	0.0412023	4.31317e-09	3.81072e-08
OGFOD1	1498.32	-0.280421	0.0495802	4.34323e-09	3.83504e-08
LIMK2	2748.98	-0.713856	0.135156	4.35721e-09	3.84515e-08
CTSC	21999.9	-0.88353	0.167194	4.39268e-09	3.87419e-08
POLQ	120.958	-1.03854	0.195635	4.42434e-09	3.89985e-08
ITPR2	11512.6	-0.767554	0.145533	4.44323e-09	3.91423e-08
GINS1	250.734	-0.798633	0.151463	4.48501e-09	3.94874e-08
PLD1	4503.86	0.842303	0.159712	4.53144e-09	3.9873e-08
FBXL5	5682.27	-0.423342	0.0770245	4.64688e-09	4.08651e-08
TMEM176B	2615.11	-1.08799	0.205116	4.73845e-09	4.16462e-08
RAE1	750.326	-0.20419	0.0357786	4.8061e-09	4.22163e-08
DAG1	1473.59	0.504071	0.0935569	4.86099e-09	4.26737e-08
PTPN18	2610.52	-0.280689	0.049809	4.88858e-09	4.28911e-08
KLHL2	2213.1	0.250561	0.0442733	4.90893e-09	4.30447e-08
MGST1	7839.69	0.879685	0.167145	4.9122e-09	4.30485e-08
BORCS8	153.211	-0.397825	0.0721028	4.93897e-09	4.32581e-08
CYTH4	4504.6	-0.604613	0.114161	4.96698e-09	4.34782e-08
GOLM1	810.496	-0.427007	0.0779291	4.97329e-09	4.35084e-08
UMPS	620.062	-0.319327	0.0570256	4.97765e-09	4.35215e-08
IBA57	169.917	-0.377139	0.0680826	5.01445e-09	4.38179e-08
CLMN	2005.99	0.783161	0.149163	5.04718e-09	4.40785e-08
EIF2AK4	2303.55	0.228977	0.0403569	5.05158e-09	4.40915e-08
PCDHGA11	141.819	-0.551892	0.103515	5.07481e-09	4.42688e-08
ZNF581	99.169	0.575745	0.108487	5.2109e-09	4.54299e-08
B3GAT2	1394.77	0.333003	0.0596888	5.21533e-09	4.54423e-08
ASNSD1	1853.81	0.24947	0.0441606	5.23911e-09	4.56232e-08
DPY30	745.279	0.261511	0.0463985	5.32536e-09	4.63478e-08
HDAC9	170.32	-1.26844	0.239171	5.3727e-09	4.6733e-08
ZNF274	1145.94	0.268859	0.0477676	5.3769e-09	4.67427e-08
LCORL	881.254	0.380105	0.06886	5.49067e-09	4.77044e-08
CCDC18	388.414	-0.512268	0.0956475	5.52082e-09	4.79388e-08
SLC25A44	1130.62	-0.238047	0.0421381	5.55382e-09	4.81977e-08
MED7	577.574	0.235236	0.0416272	5.57786e-09	4.83787e-08
CDK6	913.211	-0.887896	0.169528	5.65823e-09	4.90477e-08
LRTOMT	325.944	-0.34851	0.0628037	5.66346e-09	4.9065e-08
ANTXR2	4158.95	-1.1758	0.222539	5.67566e-09	4.91426e-08
UFC1	2402.77	0.218762	0.0386264	5.682e-09	4.91694e-08
ECI2	723.54	-0.302001	0.0540585	5.85104e-09	5.06033e-08
CEP290	1222.74	0.221359	0.0391529	5.92751e-09	5.12355e-08
IP6K1	988.957	0.236762	0.0419935	5.96545e-09	5.14898e-08
HELLS	90.1432	-1.5033	0.285324	5.96713e-09	5.14898e-08
EPC1	1203.6	0.220167	0.0389403	5.96045e-09	5.14898e-08
AR	33.1426	-1.50154	0.284983	5.97429e-09	5.15223e-08
PMF1-BGLAP	252.769	0.35845	0.064853	6.05004e-09	5.21459e-08
LRRCC1	431.994	-0.441824	0.081441	6.05736e-09	5.21794e-08
FAM111B	212.766	-2.51016	0.521524	6.06113e-09	5.21822e-08
ALG1	506.272	-0.288615	0.0516215	6.08103e-09	5.23237e-08
ALKBH1	422.152	0.301332	0.0539998	6.08661e-09	5.23421e-08
APEH	1430.35	-0.213208	0.0376905	6.10469e-09	5.24678e-08
ZNF567	249.474	0.372371	0.0675878	6.12774e-09	5.26361e-08
CHIC2	323.517	0.366905	0.0665278	6.1464e-09	5.27664e-08
SLC35F6	2606.91	0.463959	0.0860607	6.2488e-09	5.36152e-08
SERINC1	16411.2	0.292236	0.0523473	6.27133e-09	5.37781e-08
ERCC2	154.838	-0.499446	0.0934706	6.40572e-09	5.48994e-08
DPF2	1090.82	0.247845	0.0441636	6.55314e-09	5.61312e-08
BLTP2	8741.34	-0.324062	0.0584249	6.57766e-09	5.63094e-08
DNAH17	77.0444	0.74313	0.14287	6.60087e-09	5.64761e-08
ZC3H4	1029.53	-0.291937	0.0524046	6.71965e-09	5.746e-08
CENPP	527.701	-0.412713	0.0758167	6.73584e-09	5.7566e-08
ITGA4	1699.25	-0.927749	0.178095	6.76484e-09	5.77813e-08
NENF	715.734	0.475309	0.0886511	6.79931e-09	5.8043e-08
TXNRD3	161.118	-0.839791	0.161689	6.92672e-09	5.90974e-08
GOLIM4	2366.38	-0.391179	0.0715765	6.93701e-09	5.91518e-08
DDX3X	17570.1	0.350506	0.0636165	7.00182e-09	5.9671e-08
ZFAND6	3091.65	0.202689	0.0359118	7.00975e-09	5.97049e-08
EXT1	108.14	-0.81747	0.157583	7.10008e-09	6.04404e-08
SMG7	2747.37	0.19369	0.0342882	7.21716e-09	6.14026e-08
ARF6	6585.18	-0.367429	0.0669947	7.27869e-09	6.18566e-08
APLP2	52644.7	0.326405	0.0590595	7.27543e-09	6.18566e-08
ZNF585B	555.243	0.325599	0.0589133	7.30517e-09	6.20468e-08
SNX14	4135.93	0.197395	0.0349852	7.32467e-09	6.21777e-08
CAPRIN1	12747.5	-0.174757	0.0308878	7.76632e-09	6.58899e-08
FHL3	229.315	-0.6698	0.129256	7.87419e-09	6.67676e-08
CCDC51	144.573	-0.46809	0.0876449	8.01604e-09	6.79325e-08
NGFR	7.60505	3.11545	0.661802	8.20912e-09	6.95299e-08
THAP10	31.7672	-1.05597	0.203362	8.26449e-09	6.99598e-08
NCBP1	2242.14	-0.214253	0.0382387	8.28765e-09	7.01167e-08
TFCP2	1734.69	-0.256651	0.0461398	8.33907e-09	7.05123e-08
TRIM36	399.16	-0.816904	0.15843	8.37237e-09	7.07544e-08
TIMM17A	2130.21	-0.390725	0.0719362	8.39526e-09	7.09083e-08
PRR12	825.75	-0.294824	0.0533519	8.55613e-09	7.22269e-08
UTY	683.027	0.284566	0.0514408	8.68866e-09	7.33048e-08
MYC	420.086	-1.14919	0.221181	8.78813e-09	7.41028e-08
INO80C	239.72	-0.586984	0.112859	8.87806e-09	7.48195e-08
MICALL1	953.948	0.578598	0.111232	9.1431e-09	7.70103e-08
CNST	872.829	0.301873	0.0548336	9.30213e-09	7.83063e-08
ZNF202	325.721	0.354104	0.0649318	9.39718e-09	7.90187e-08
TAF1D	762.137	0.284162	0.0514926	9.39448e-09	7.90187e-08
HSCB	217.623	-0.458425	0.0861066	9.40888e-09	7.90732e-08
MPLKIP	418.416	0.356018	0.0653285	9.49005e-09	7.97112e-08
S100B	147.648	-2.59916	0.552777	9.57804e-09	8.04057e-08
ANKRD13D	534.037	-0.387884	0.0717262	9.76285e-09	8.19118e-08
PANX2	56.9272	1.35705	0.261577	9.84477e-09	8.25534e-08
SLC2A4RG	274.487	0.65495	0.127321	9.9083e-09	8.30402e-08
TBCB	852.436	-0.253613	0.0458374	1.0024e-08	8.39634e-08
ELMOD2	1833.75	-0.239066	0.0431226	1.01393e-08	8.48746e-08
CCDC93	5096.43	0.272778	0.0494656	1.0144e-08	8.48746e-08
KDM3B	4162.12	-0.180715	0.032245	1.01689e-08	8.50364e-08
KDM2B	1409.03	-0.241744	0.0436391	1.02447e-08	8.56228e-08
CHST13	38.8275	-1.44044	0.278519	1.03342e-08	8.63235e-08
TCTA	724.978	-0.341099	0.0625888	1.03451e-08	8.63669e-08
NRIP1	3846.28	0.410413	0.0764494	1.03845e-08	8.66479e-08
ZNF215	46.2911	-0.813265	0.159028	1.04354e-08	8.70248e-08
CD163L1	417.064	-2.49805	0.530905	1.04651e-08	8.72247e-08
DDIT3	825.349	0.483757	0.0918453	1.07773e-08	8.97774e-08
ADIPOR1	7695.11	0.543275	0.104448	1.07856e-08	8.97968e-08
DCLRE1B	1052.41	-0.388322	0.0720565	1.07957e-08	8.98316e-08
GMFG	1705.6	-0.37335	0.0690522	1.08094e-08	8.98969e-08
TIGD2	361.323	0.540611	0.103903	1.08396e-08	9.00984e-08
C1QBP	1867	-0.351801	0.0648015	1.09258e-08	9.07647e-08
FBXO45	1169.86	-0.377523	0.0699397	1.10548e-08	9.17866e-08
TRPS1	2191.86	-0.968659	0.189213	1.1164e-08	9.26419e-08
SPAG1	153.798	-0.704842	0.138082	1.13388e-08	9.40417e-08
BTF3L4	2611.14	-0.389017	0.0723321	1.14123e-08	9.45993e-08
RSKR	199.726	-0.640459	0.125074	1.15856e-08	9.59311e-08
PEAK3	28.6408	-1.42821	0.277288	1.15839e-08	9.59311e-08
ACOT9	3194.92	0.55929	0.108166	1.17624e-08	9.73415e-08
PCCA	403.664	0.451004	0.0852618	1.19598e-08	9.8921e-08
CALHM2	652.667	-0.487641	0.0930766	1.22224e-08	1.01038e-07
AIF1	62.8218	-3.62791	0.795063	1.25208e-08	1.03448e-07
ORC5	495.045	-0.269138	0.0491166	1.25772e-08	1.03858e-07
SLC27A1	621.794	0.562479	0.109129	1.26558e-08	1.0445e-07
FBXO41	341.45	-0.562203	0.109077	1.26755e-08	1.04556e-07
CRELD2	468.391	-0.608335	0.118834	1.27676e-08	1.05258e-07
ZNF410	1490.32	0.256238	0.0466959	1.28113e-08	1.05561e-07
CORO6	7.6358	1.72682	0.342766	1.28187e-08	1.05564e-07
TEX261	1693.29	-0.189181	0.0340683	1.29274e-08	1.06402e-07
DLC1	178.09	-0.772319	0.15237	1.31759e-08	1.08388e-07
SUGP2	2137.55	-0.307472	0.0565462	1.32408e-08	1.08864e-07
PCMTD1	2405.94	0.455985	0.0866443	1.33617e-08	1.09798e-07
ELK3	1382.1	-0.854649	0.168786	1.37544e-08	1.12964e-07
LANCL2	535.458	-0.289977	0.053278	1.40068e-08	1.14974e-07
C4orf46	211.939	-0.408048	0.0768285	1.44497e-08	1.18545e-07
DEXI	522.152	0.488877	0.0938998	1.4468e-08	1.18631e-07
UBE2D4	933.13	0.259384	0.0474826	1.44991e-08	1.18822e-07
PPM1F	892.305	-0.418119	0.0789303	1.45097e-08	1.18845e-07
CD163	48247.8	-1.56007	0.307244	1.45624e-08	1.19212e-07
TSNARE1	101.483	0.659613	0.130141	1.46498e-08	1.19863e-07
ZNF175	473.349	0.29709	0.054733	1.46965e-08	1.20115e-07
RSAD1	536.557	0.323711	0.0599035	1.46948e-08	1.20115e-07
P2RY8	14.6236	-1.69786	0.338056	1.47799e-08	1.20732e-07
DGAT1	343.619	0.312604	0.0577694	1.49405e-08	1.21978e-07
ZNF585A	408.995	0.262327	0.0481202	1.52235e-08	1.24221e-07
CISD1	386.269	-0.431808	0.0819909	1.55498e-08	1.26815e-07
PIP5K1B	38.488	-0.860279	0.17072	1.56286e-08	1.2739e-07
STX8	720.844	0.250097	0.0458273	1.56446e-08	1.27452e-07
MAPK8	1008.31	0.318993	0.0591362	1.58911e-08	1.2939e-07
DEPDC4	15.8542	-1.27068	0.249648	1.60402e-08	1.30534e-07
GGCX	2011.5	-0.281672	0.05192	1.60818e-08	1.30803e-07
ITIH4	103.24	-0.735619	0.146173	1.6111e-08	1.3097e-07
PELP1	493.144	-0.3032	0.0561056	1.62933e-08	1.32381e-07
PLXNC1	16718.6	-0.586841	0.115359	1.63318e-08	1.32622e-07
FBXW7	851.52	0.217108	0.0396276	1.65865e-08	1.34619e-07
MMS22L	329.787	-0.603989	0.119096	1.66791e-08	1.35298e-07
UGCG	9801.33	1.05938	0.209559	1.67194e-08	1.35552e-07
FAM72B	40.053	-1.41749	0.279208	1.68392e-08	1.3645e-07
PCDHGA6	128.617	-0.501548	0.0971545	1.68879e-08	1.36772e-07
IFI44	3128.2	-1.27624	0.251362	1.71055e-08	1.38461e-07
MYO1E	4227.65	-0.751312	0.1497	1.71616e-08	1.38841e-07
CENPK	94.047	-0.856111	0.170637	1.74514e-08	1.4111e-07
TRIOBP	719.339	-0.337424	0.0629779	1.75872e-08	1.42056e-07
NEK8	132.607	0.609778	0.120561	1.75802e-08	1.42056e-07
SERPINB9	3219.37	-1.26404	0.24951	1.80277e-08	1.45536e-07
ADGRE1	716.152	-2.10356	0.442765	1.83367e-08	1.47952e-07
ZFAND2B	268.644	0.381418	0.0719618	1.83939e-08	1.48335e-07
RFX7	981.668	-0.394469	0.0746569	1.84264e-08	1.48518e-07
DCAF12	2684.87	-0.338059	0.0632346	1.86888e-08	1.50553e-07
FOXO1	563.156	0.681835	0.136069	1.90412e-08	1.53311e-07
MR1	5410.54	0.491489	0.0954368	1.92453e-08	1.54872e-07
ARPC1B	8322.41	-0.28748	0.0533585	1.92604e-08	1.54911e-07
NUDT6	55.8198	-0.680219	0.135839	1.94273e-08	1.5617e-07
ANKRD35	13.2168	-1.51233	0.300698	1.96254e-08	1.57679e-07
DNAJC15	1130.72	-0.291352	0.0541599	1.97871e-08	1.58894e-07
PCDHGA10	146.34	-0.523973	0.102608	1.98818e-08	1.5957e-07
HNRNPA1	13834.6	-0.287477	0.0534278	2.00278e-08	1.60656e-07
RAP1A	7630.31	-0.305426	0.0569376	2.00943e-08	1.61105e-07
TSNAX	3138.81	-0.242235	0.0446944	2.0112e-08	1.61162e-07
SLC36A1	4374.1	-0.594502	0.117973	2.04119e-08	1.63478e-07
AGBL5	1170	0.278138	0.0516569	2.05235e-08	1.64285e-07
NRBF2	2057.6	0.273609	0.0507929	2.0696e-08	1.65579e-07
TYW1B	75.7716	0.589505	0.116982	2.07945e-08	1.6628e-07
TMEM18	415.266	0.306369	0.0572289	2.12297e-08	1.6967e-07
DTWD1	394.519	0.354034	0.0667296	2.1261e-08	1.6983e-07
SMPD1	1643.72	0.408163	0.0779137	2.13776e-08	1.70672e-07
SPIDR	996.469	0.470359	0.0912246	2.144e-08	1.7108e-07
KLHL6	6336.31	0.708025	0.142136	2.14686e-08	1.71218e-07
DPY19L3	644.39	-0.426807	0.0819026	2.1714e-08	1.73084e-07
FGD5	855.701	-0.770132	0.154938	2.18449e-08	1.74036e-07
PNPLA2	595.663	0.460173	0.0891063	2.20145e-08	1.75295e-07
ISM1	10.2315	-1.81087	0.370973	2.20962e-08	1.75854e-07
TMEFF1	327.027	0.782974	0.15761	2.21092e-08	1.75864e-07
STAT5B	2240.27	0.309987	0.0580311	2.22264e-08	1.76704e-07
ANAPC15	313.885	-0.350694	0.0661755	2.24131e-08	1.78095e-07
BORCS6	181.804	-0.438355	0.0844783	2.25175e-08	1.78831e-07
STXBP1	512.875	0.410886	0.0786492	2.26555e-08	1.79832e-07
NOA1	472.046	0.338091	0.0637237	2.33182e-08	1.84996e-07
KIAA0586	987.443	-0.270243	0.0503479	2.34004e-08	1.85551e-07
TYMP	4999.4	-0.530801	0.104731	2.34287e-08	1.85678e-07
TBC1D20	1614.7	0.342061	0.0645427	2.35314e-08	1.86395e-07
SVIL	2629.36	0.933342	0.188295	2.4762e-08	1.9604e-07
MSANTD3-TMEFF1	921.413	0.734633	0.148454	2.48223e-08	1.96415e-07
MTMR3	2674.32	0.319016	0.060077	2.52294e-08	1.99532e-07
CR1	2949.98	-0.653093	0.131512	2.53013e-08	1.99997e-07
PKD2	1953.34	0.555208	0.110412	2.54695e-08	2.01221e-07
FEM1C	2292.17	0.569532	0.113579	2.56814e-08	2.0279e-07
ACYP1	103.882	0.583647	0.116703	2.59637e-08	2.04912e-07
TSC22D2	1153.79	0.38417	0.0734784	2.66351e-08	2.10101e-07
SDCBP	58326.1	0.392355	0.075194	2.66554e-08	2.10152e-07
WBP2	5336.77	0.280765	0.0526387	2.67872e-08	2.11081e-07
PRKCA	1826.1	-0.897326	0.181819	2.69407e-08	2.12181e-07
UBXN2A	952.766	0.284732	0.0534334	2.70257e-08	2.1274e-07
SKI	1685.33	-0.439521	0.0853516	2.75447e-08	2.16713e-07
VAC14	2646.79	0.433175	0.0839843	2.75778e-08	2.16861e-07
POGLUT3	1316.05	-0.670192	0.135602	2.76452e-08	2.17278e-07
TARBP1	822.18	-0.537918	0.107021	2.80992e-08	2.20732e-07
KAT2B	1814.6	-0.33924	0.0643735	2.81237e-08	2.2081e-07
STIMATE	940.182	-0.463258	0.0905956	2.82123e-08	2.21276e-07
SETMAR	263.568	-0.526746	0.104573	2.82099e-08	2.21276e-07
SLC25A30	1725.64	-0.340805	0.0647063	2.83167e-08	2.2198e-07
CFL1	18768	-0.278045	0.0522106	2.84188e-08	2.22665e-07
FAM234B	460.965	0.467445	0.0915734	2.87236e-08	2.24938e-07
SLC7A7	6733.67	-0.372519	0.0712577	2.88354e-08	2.25697e-07
ZDHHC4	565.215	0.279656	0.0525848	2.93435e-08	2.29555e-07
TRIM38	5114.14	0.314264	0.0594953	3.01107e-08	2.35435e-07
UCK1	482.719	0.255653	0.0479411	3.04656e-08	2.38087e-07
HACD2	2553.09	-0.298472	0.0563803	3.05806e-08	2.38863e-07
VCL	4747.22	-0.414868	0.0803846	3.08679e-08	2.40982e-07
PCDHGA7	127.37	-0.504222	0.0999616	3.1027e-08	2.421e-07
SAMSN1	11985.5	-1.27655	0.257581	3.10657e-08	2.42277e-07
LAMTOR2	961.393	-0.238533	0.0446405	3.13489e-08	2.4436e-07
MPST	151.063	0.492482	0.0974472	3.17496e-08	2.47356e-07
PCBP1	11387.3	0.277441	0.0523115	3.21186e-08	2.50102e-07
SV2B	14.7281	-2.51472	0.563434	3.21812e-08	2.50461e-07
RANGAP1	865.437	-0.441771	0.0863539	3.23943e-08	2.51991e-07
YWHAG	17635.8	-0.263521	0.0495877	3.2425e-08	2.521e-07
NICN1	242.65	-0.305035	0.0578131	3.2589e-08	2.53245e-07
MRPS33	569.623	-0.294398	0.0557004	3.26837e-08	2.53851e-07
CDC23	1264.28	-0.162969	0.0300852	3.32718e-08	2.58286e-07
CCDC200	27.4819	-1.22001	0.247098	3.338e-08	2.58994e-07
RUNX1	5815.08	0.533995	0.106863	3.34117e-08	2.59107e-07
MRPS16	1824.84	-0.185031	0.0343435	3.37851e-08	2.61869e-07
P2RY13	951.688	-1.70282	0.351354	3.39048e-08	2.62662e-07
ADGRD1	25.2024	-1.68589	0.347404	3.41444e-08	2.64384e-07
SCLT1	449.228	-0.638546	0.130075	3.50548e-08	2.71295e-07
TMED4	1870.11	0.209312	0.0391045	3.51701e-08	2.72048e-07
SMG5	1880.78	0.275391	0.0520733	3.52301e-08	2.72373e-07
SSX2IP	317.442	-0.446865	0.0877733	3.55812e-08	2.74947e-07
SDHAF3	144.385	-0.528531	0.105913	3.56515e-08	2.7535e-07
CBX8	68.1538	-0.54642	0.10992	3.58402e-08	2.76667e-07
HROB	38.5308	-0.842598	0.172946	3.60135e-08	2.77863e-07
CCDC28B	29.7612	-0.866979	0.177941	3.62775e-08	2.79757e-07
ATP5PB	6184.98	-0.249542	0.0470328	3.64337e-08	2.80819e-07
CDRT4	125.704	0.656307	0.134153	3.66751e-08	2.82536e-07
MAN1A1	7517.71	0.452954	0.0892729	3.73313e-08	2.87445e-07
NDST1	4024.69	-0.338761	0.0649283	3.73962e-08	2.87799e-07
YIPF4	2003.91	0.311608	0.0594441	3.7929e-08	2.91751e-07
SIX5	21.6883	-2.11622	0.46127	3.80625e-08	2.92629e-07
ARHGAP19	805.231	-0.410733	0.0801178	3.81214e-08	2.92934e-07
PPP6R3	3653.15	-0.236601	0.0445676	3.83182e-08	2.94297e-07
SGMS1	2241.8	-0.433058	0.0849901	3.83645e-08	2.94503e-07
ASPH	7179.7	0.695688	0.142849	3.83953e-08	2.94591e-07
DUSP7	517.933	-0.666793	0.13667	3.84498e-08	2.9486e-07
VPS41	5205.8	0.263685	0.0499135	3.84693e-08	2.9486e-07
MUL1	757.463	-0.248595	0.0469377	3.85504e-08	2.95332e-07
TDRD3	3296.45	0.664393	0.136181	3.86486e-08	2.95935e-07
VPS39	2500.09	0.282943	0.0537566	3.89408e-08	2.97872e-07
FLI1	2540.11	-0.448058	0.0883327	3.89222e-08	2.97872e-07
CLVS1	1022.87	0.696148	0.143048	3.90668e-08	2.98685e-07
CRYZL2P-SEC16B	88.0633	-0.632043	0.129241	3.91918e-08	2.9949e-07
NUP37	516.372	-0.285964	0.0543854	3.94905e-08	3.0162e-07
WDR77	575.347	-0.348005	0.0669778	3.97976e-08	3.03812e-07
CD101	177.618	-1.50151	0.307596	4.03595e-08	3.07947e-07
VDAC3	4059.5	-0.212108	0.0398364	4.03909e-08	3.08032e-07
PITPNB	2874.54	-0.284533	0.054148	4.05011e-08	3.08717e-07
SNX17	2142.47	-0.221285	0.0416458	4.06568e-08	3.09748e-07
PCDHGB2	130.201	-0.502452	0.100611	4.07122e-08	3.10014e-07
GPR27	166.249	-0.964606	0.19852	4.10248e-08	3.12237e-07
ZNF433	72.0776	0.651287	0.133705	4.1277e-08	3.13999e-07
MRPL12	496.021	-0.484361	0.0966253	4.14464e-08	3.1513e-07
ZNF322	398.8	0.340609	0.0655501	4.14697e-08	3.15149e-07
HNRNPU	16278.2	-0.162221	0.0301637	4.15298e-08	3.15448e-07
ATG5	1539.24	0.190242	0.0356036	4.17455e-08	3.16927e-07
FOXK1	1283.81	-0.2799	0.0532993	4.21606e-08	3.19918e-07
CCDC112	634.821	-0.590707	0.120512	4.22096e-08	3.2013e-07
[truncated: 15,734 more rows]
