# Supplementary material for: Carotid plaque macrophage burden and inflammatory lipid-associated macrophage markers predict secondary major adverse cardiovascular events after endarterectomy
Source: Eur Heart J. 2026 Feb 27;47(28):3821–36. doi: 10.1093/eurheartj/ehag117 (PMC13384728; doi:10.1093/eurheartj/ehag117)
Supplement: ehag117_Supplementary_Data [file ehag117_supplementary_data.zip › Supplemental resource table.xlsx]

## Sheet: IHC Reagents
		Reagent/Ressource	Source	ID
		Antibodies (anti-human)
		Anti-CD9-Vio Green (Clone: REA1071) 1:20	Miltenyi Biotec	AB_2734094
		Anti-CD14-Pacific Blue (Clone: HCD14) 1:20	BioLegend	AB_830689
		Anti-CD206-PerCP-eFluor 710 (Clone: 19.2) 1:20	ThermoFisher	AB_10853034
		Anti-PLIN2-Alexa Fluor 488 (Clone: polyclonal) 1:20	Novus Biologicals	AB_3176879
		Anti-S100A9-PE (Clone: REAL1441) 1:20	Miltenyi Biotec	AB_3664965
		Biological samples
		Atherosclerotic plaques from carotid endarterectomies	Maastricht University Medical Centre+	N/A
		Chemicals, peptides, proteins & consumables
		Acetone	Merck	Cat# 8.22251.1000
		Coverslips	FisherScientific	Cat# 17234914
		Fetal Calf Serum	Serana	Cat# S-FBS-CO-015
		Isopentane		Cat# 24872.298
		KH2PO4	Merck	Cat# S-FBS-CO-015
		Microscopy slides	VWR	Cat# 631-1184
		NaCl	Merck	Cat# 1.06404.1000
		NA2HPO4 * 2H2O	Merck	Cat# 1.06580.1000
		Optimal cutting temperature	VWR	Cat# 361603E
		Peel-a-way embedding mold	VWR	Cat# 18646A
		ProLong Gold Antifade Mountant	ThermoFisher	Cat# P36930
		0.2 µm filter	Cytiva	Cat# 10462200
		7AAD, 1:100	BD Biosciences	Cat# 559925
		Software and algorithms
		Fiji	Fiji	https://fiji.sc/
		FluoroFinder	FluoroFinder	https://fluorofinder.com/
		Nuance 3.0.2	PerkinElmer	https://research.pathology.wisc.edu/wp-content/uploads/sites/510/2018/12/NuanceUserManual_3_0_2_rev0-reduced.pdf
		Other
		Cryostat, Microm HM525	MICROM	N/A
		Custom-designed bleaching device	N/A	N/A
		Filter cubes I3, N2.1, A, S blue/aqua	Leica	N/A
		HC PLAN APO 20×/0.70 PH 2 (air) objective	Leica	N/A
		Leica DM4000 B LED	Leica	N/A
		Leica EL6000 external light source	Leica	N/A
		Nuance FX camera	PerkinElmer	N/A
		PAP pen mini	Merck	Cat# Z672548-1EA

## Sheet: FACS Reagents
Marker	Format	Clone	Supplier	Catalog number
CD11b	BUV496	M1/70	BD	569708
CD163	BV650	GHI/61	Sony	RT2268240
CD14	BV750	63D3	Sony	RT2435680
TREM2	AF488	237920	Novus Biologicals	FAB17291G
TREM1	RB670	6B1	BD	771836
CD68	RB705	Y1/82A	BD	570646
S100A9	PE	MRP 1H9	Sony	RT2353530
CD45	Spark YG593	HI30	Sony	RT2120420
Folr2	APC	94b/FOLR2	Sony	RT2558530
CD9	Spark Red718	HI9a	Sony	RT2160650
CD206	BUV615	2025-02-15	BD	751782
CD204	BUV805	U23-56	BD	748361
CD3 (Lineage)	APC-Fire810	SK7	Sony	RT2111895
CD19 (Lineage)	APC-Fire810	HIB19	Sony	RT2111360
CD56 (Lineage)	APC-Fire810	HCD56	Sony	RT2191780
Viability (LIVE/DEAD™ Fixable)	Near IR (780)	-	Invitrogen	L34993
