# Supplementary material for: Carotid plaque macrophage burden and inflammatory lipid-associated macrophage markers predict secondary major adverse cardiovascular events after endarterectomy
Source: Eur Heart J. 2026 Feb 27;47(28):3821–36. doi: 10.1093/eurheartj/ehag117 (PMC13384728; doi:10.1093/eurheartj/ehag117)
Supplement: ehag117_Supplementary_Data [file ehag117_supplementary_data.zip › Supplemental Table 1.xlsx]

## Sheet: Sheet1
cluster	population	literature convention
C1	Migrating Inflammatory	Inflammatory (M1)
C2	Phagocytic Inflammatory	Inflammatory (M1)
C3	Effector inflammatory	Inflammatory (M1)
C4	Interferon Activated inflammatory	IFNIC
C5	Fibrotic LAM	macAIR
C6	Homeostatic LAM	LAM
C7	Resident-like LAM	LAM
C8	Reactive iLAM	iLAM
C9	Metabolic-stress activated iLAM	iLAM
C10	Lipid-stress activated iLAM	iLAM
C11	Classical monocyte	Classical monocyte
C12	Inermediate monocyte	Inermediate monocyte
C13	Non-classical monocyte	Non-classical monocyte
